# Supplementary material for: Genome-wide identification and integrated analysis of TCP genes controlling ginsenoside biosynthesis in Panax ginseng
Source: BMC Plant Biol. 2024 Jan 13;24:47. doi: 10.1186/s12870-024-04729-x (PMC10787463; doi:10.1186/s12870-024-04729-x)
Supplement: Supplementary file 1 — Additional file 1: Table S1. Basic information of PgTCP gene family. [file 12870_2024_4729_MOESM1_ESM.xlsx]

## Sheet: Sheet1
Table S1. Basic information of PgTCP gene family
Transcript	Gene ID	Length (bp)	DNA sequences (5' - 3')	ORF (bp/aa)	ORF (bp/aa)	Molecular weight (kDa)	Theoretical pI
PgTCP01	comp1323836_c0_seq1	410	ATGACGACGAGGCCCGACGGCGGCGGCGTGGGCGCCGGCGGCGACGGCGCGGAGGGCAAGCAGCTGGTGCCGGTGGCGGCGGCGGCGAACGGGACGAATGGCGGCGCGCTGGCGGTGCGCAAGGCGCCGTCCAAGGACCGGCACAGCAAGGTGGACGGCCGGGGGCGGCGCATCCGGATGCCCATCATCTGCGCGGCGCGGGTGTTCCAGCTCACCCGCGAGCTCGGCCACAAGTCCGACGGCCAGACCATCGAGTGGCTGCTCCGCCAGGCCGAGCCCTCCATCATCGCCGCCACCGGCTCCGGCACCACCCCCGTCGTCTTCTCCTGCTCCTCCGCGCCCTCCACTGCCGCCGTCTTCATCCTCAGGAAGTCCCCGCGAGAGGATCACGAGGTGGCG…	<1->408	135	14089	10.02
PgTCP02	comp1524400_c0_seq1	255	CAAAGCAGGAAAATGACACCAATGACATCAAGTTATCAAAGAGTACTACATCAAGTACATCAAGACAATGGGCAGGGTTTAAAAATCCAAGAATTGTACGCGTTTCGCGTTCTTTTGGAGGTAAAGACAGGCATAGCAAGGTATGCACCATAAGGGGACTAAGGGACCGGAGGATTAGGCTTTCGGTACCATCTGCAATTATGTTGTATGATCTTCAAGATAAGCTTGGACTCAATCAACCTAGCAAAGTTGTAC	151->2	49
PgTCP03	comp1616476_c0_seq1	310	ATATAAGATCATGATCAACAGTTCAAGAGACAAAGATTTTGGAGTTACCAATGATGATAGAAAGTTAGGTAAGATCAGTACTACTACTACTTCAAGACAATGGGCAGGATTTAAACATCCAAGAATTGTACGAGTTTCACGTTCTTTTAGAGGAAAAGATAGGCATAGCAAAGTGTGCACCATAAGAGGATTAAGAGACAGGAGGATTAGGCTTTCTGTACCAACTGCAGTTCAGTTGTATGATCTTCAAGATCGGCTCGGACTCACTCAACCTAGCAAAGTTGTAGATTGGCTTCTCGATGCCACTAAG	11->310	99	11525.2	11.12
PgTCP04	comp33836_c0_seq1	229	TGAGGTATTGAGGGAAGGGAGCTCTGCAATGGAACTAGCCGCAGCTGTTAGTAACCACTCCACGACCTTACTGGGCTGATCATATCCGAACTGATCTTGAAGATCGTAAACTGTATCGCTGTCTTGACAGAGAGCCGAACACGACGGTCCCTAGGCCCTCTCGAGGTCCAAACTTTTATCGTAAAATTGATGCTAGGCCCTCTCTTTGTTTCCAAACTTTGATACTATT	45->227	60
PgTCP05	comp46204_c0_seq1	1590	GTACTACTACTACTACTACTAGTAACTTATTAGCACATGTAAAGCTAGACCTCAATTCAAAAGAAAGGATGATCAAGCTCTTGCAAGGAGAGGACAATAGTACCCCATATATATATAACAACTCCTTCAATATGTCTTTCTCAGCTCTAGTACTAGTACTGTAATAACAAGGGATTAGGCTTGTAAAAAATGCATCCCTCAAGCAACAATGCAAATACTACTATTACTCTTTTTTCAGATAATGACATAAATTCAAGATCAATACAAGATCTTTCCTCATCTTCTTGCTTGTTCCACTTCCCTTCTCCTCTTATCCACTATGAAGAGGAGGCCTTTTTTTCTTCAGCAGCTGCATGATATTTTACATCAAAATGATCAAGATCATAATAATATGTTAGC…	320-1273	317	36247.6	9.53
PgTCP06-01	comp50346_c0_seq1	1262	CAAAAATGGGTTCACGGAGAGACCCCCGCCGCTTTAACCAACCTAAACCAAATCCAACTCCAAATCATCTCTCCATAAATCCTAACATTTATTTCAAAAATACTCAATTGGCCGCTCCAAAGAAAGATCGTCACATCAAAGTGAATGGTCGTGGACGACGTGTCCGTATTCCAGCTTTATGTGCAGCTCGTGTGTTCCAATTGACTGAGGAACTTGGTCATGCCTCTGATGGTAAGACCATTGAGTGGCTCCTCCATGAGGCTGAGCCTTCCATCATCGCGGCTACAGGCAACGGCATTGTTCCTGCTCAACCTATATCCATTTCCTCTGGAATTCTCCAAGTGTCTCGCTCGCTTGATTCGATTTCTTCTTCTATGAGTTCTGCTTACAAGGCTCAAC…	6-1157	383	40863.5	9.65
PgTCP06-02	comp50346_c0_seq2	1227	CAAAAATGGGTTCACGGAGAGACCCCCGCCGCTTTAACCAACCTAAACCAAATCCAACTCCAAATCATCTCTCCATAAATCCTAACATTTATTTCAAAAATACTCAATTGGCCGCTCCAAAGAAAGATCGTCACATCAAAGTGAATGGTCGTGGACGACGTGTCCGTATTCCAGCTTTATGTGCAGCTCGTGTGTTCCAATTGACTGAGGAACTTGGTCATGCCTCTGATGGTAAGACCATTGAGTGGCTCCTCCATGAGGCTGAGCCTTCCATCATCGCGGCTACAGGCAACGGCATTGTTCCTGCTCAACCTATATCCATTTCCTCTGGAATTCTCCAAGTGTCTCGCTCGCTTGATTCGATTTCTTCTTCTATGAGTTCTGCTTACAAGGCTCAAC…	6-1148	380	40870.6	9.12
PgTCP07-01	comp53687_c0_seq1	858	TCTTAATACTCTATTATCAAGCAAAATTTACATATATACCCTCTCTTTTGTCAACTAAAAAGAACCATACATAAATACTATCAAAAAGAAAATATAAGTTTCATTTATAATATTACACAAAAAGTGAGCTGCCCCTTGGACAATATACTCGCCATTCATTAAGCAACTCTTTCATCTTGCATCATCAACAGCGATGTAAACGAAATATTCGCGTACGCTCCTACCACCGGAAACAGCTCCAGTTCCGGCATACACTTCATCTCCGGCGCCGTCTCCATCGGCGTATCATTGCTCGCCGATGCGGCAGGAAAGTGCGATGGGTCCACGTTGTGGAGGAGCCATTCAATTGTCTGGCCGTCGGTGTGGTGGCCGAGTTCTCGGGTGAGTTGGAAGATGCGG…	596-159	145	15883	8.71
PgTCP07-02	comp53687_c0_seq2	876	TCTTAATACTCTATTATCAAGCAAAATTTACATATATACCCTCTCTTTTGTCAACTAAAAAGAACCATACATAAATACTATCAAAAAGAAAATATAAGTTTCATTTATAATATTACACAAAAAGTGAGCTGCCCCTTGGACAATATACTCGCCATTCATTAAGCAACTCTTTCATCTTGCATCATCAACAGCGATGTAAACGAAATATTCGCGTACGCTCCTACCACCGGAAACAGCTCCAGTTCCGGCATACACTGCATCTCCGGCGCCGTCTCGATCGGCGAATCATTGCTCGCCGATGCGGCAGCTGCGGCGGAGGATGCAGGAAAGTGTGATGGGTCCACGTTGTGGAGGAGCCATTCAATTGTCTGGCCGTCGGTGTGGTGGCCGAGTTCTCGG…	614-159	151	16309.3	7.9
PgTCP08	comp554223_c0_seq1	535	GCCGGAGAGACCGCCCCCACACGCTTCACTGCCACATCCTAATTCGCTAGCTCGCTCTCGCTCCCGCTGCCGCTCTCAAGCTACCTGGCAGCTAGCAGCTAGCTAGGGTTCGTCTACGGAAGCTGACCGCGAGCTGGCTGGCCGGAGAGACCGGGCAGCTCCGCGCGCCGCAGCGGGCCTGGAGCTGCCTAGCTAGCAAAGCTCGGTGAAGTTCTTGTGAAGCTAGCTAGCGGACGATCGAAAGCCGATCGACGATGCGCCTCGTCGTCGGAGGTCACTTGAGATGATGAGCGGCAACAACCAGCAGCAGCAGTCGGCGGCGGAGGAGGAGCAGGAGCTAGCGCGGAAGCACGCGGCAGCGGTGGCTACGTCGCGGCAATGGTCGTCGCAGACGGAGTC…	284->535	83	9535.73	10.08
PgTCP09-01	comp55954_c1_seq1	1463	TATATATGATCTACATTCATCATTCAACGAGGATGAATTATACAATAGCCGAGAAATTAATTACAAGAGGAGGAGGAGAGGAAAAATGCAAATGGGCTTTTTAATTATTCACTCCCAAAAAACTCAATATTATCCATTTACTACAAGAGAAGAGAATACATCTAAGAAATGGCTAAACTTTAATTTCACAATACAGAAGAATTGAACCAACCCATACCTTGCTTTTCTTTCCATTATTACAACATATACTACAGCGTAAAGGCGGAAGGAAGCCAGATCGAGCCCCGCATCAAAAATAACCCTATAAGGATCTCTCTCTCTCTTTTCAACTTCCCCAATCTTATTAGCTCAAACCACATTTTATCCGACAACAAAATATACAGTATTTATTTATGTAAA…	1446-826	206	21721.5	6.97
PgTCP09-02	comp55954_c1_seq2	1499	TATATATGATCTACATTCATCATTCAACGAGGATGAATTATACAATAGCCGAGAAATTAATTACAAGAGGAGGAGGAGAGGAAAAATGCAAATGGGCTTTTTAATTATTCACTCCCAAAAAACTCAATATTATCCATTTACTACAAGAGAAGAGAATACATCTAAGAAATGGCTAAACTTTAATTTCACAATACAGAAGAATTGAACCAACCCATACCTTGCTTTTCTTTCCATTATTACAACATATACTACAGCGTAAAGGCGGAAGGAAGCCAGATCGAGCCCCGCATCAAAAATAACCCTATAAGGATCTCTCTCTCTCTTTTCAACTTCCCCAATCTTATTAGCTCAAACCACATTTTATCCGACAACAAAATATACAGTATTTATTTATGTAAA…	1482-862	206	21721.5	6.97
PgTCP09-03	comp55954_c1_seq3	1488	TATATATGATCTACATTCATCATTCAACGAGGATGAATTATACAATAGCCGAGAAATTAATTACAAGAGGAGGAGGAGAGGAAAAATGCAAATGGGCTTTTTAATTATTCACTCCCAAAAAACTCAATATTATCCATTTACTACAAGAGAAGAGAATACATCTAAGAAATGGCTAAACTTTAATTTCACAATACAGAAGAATTGAACCAACCCATACCTTGCTTTTCTTTCCATTATTACAACATATACTACAGCGTAAAGGCGGAAGGAAGCCAGATCGAGCCCCGCATCAAAAATAACCCTATAAGGATCTCTCTCTCTCTTTTCAACTTCCCCAATCTTATTAGCTCAAACCACATTTTATCCGACAACAAAATATACAGTATTTATTTATGTAAA…	1471-851	206	21721.5	6.97
PgTCP09-04	comp55954_c1_seq4	1474	TATATATGATCTACATTCATCATTCAACGAGGATGAATTATACAATAGCCGAGAAATTAATTACAAGAGGAGGAGGAGAGGAAAAATGCAAATGGGCTTTTTAATTATTCACTCCCAAAAAACTCAATATTATCCATTTACTACAAGAGAAGAGAATACATCTAAGAAATGGCTAAACTTTAATTTCACAATACAGAAGAATTGAACCAACCCATACCTTGCTTTTCTTTCCATTATTACAACATATACTACAGCGTAAAGGCGGAAGGAAGCCAGATCGAGCCCCGCATCAAAAATAACCCTATAAGGATCTCTCTCTCTCTTTTCAACTTCCCCAATCTTATTAGCTCAAACCACATTTTATCCGACAACAAAATATACAGTATTTATTTATGTAAA…	1457-837	206	21721.5	6.97
PgTCP10	comp56517_c0_seq1	1140	GCAAATTATACTAAATTCATAAAATTTTTTGACACAATTTTGTTAGTCAAATAATAAATAAAATGATACCAAATTAAATTACATGACTGAAATCACCTAGACTTATTTGGAAGCTCTTTCTTATCACAAATCTCCAAACTAAAATCTCTCAATAATAACTGTGTTGTTTTTGTTGTAGCAGTACTTGATGAACTTGGTGCAGAATTTGAGTTTCTAATCTCACCTTTATCTCCCAATGGAGGTTTTGCTGCCGCTATACTCACAGCAGGTTGCATGGAGGCCACGAAAGACGATATGGGCCGTGCCAAAACGTTCACTAATGGCGCTGCCGTGGCTTGAAATGCCCATAGTTGAGGTTGATTTGGTGGATTGATCATCCAAAATGCCGATGCCGAATTT…	998-93	301	32279	9.71
PgTCP11-06	comp57189_c0_seq6	711	AAGACGAAGCCTGCTCCAGCTCCGGCTACCCCAACACGCGAGCTCGGTCATAAATCGGACGGTGAAACTATCGAGTGGCTACTCCAACAAGCTGAACCTTCCGTCATAGCTGCCACCTGACTCCATGTATACTAGCTTCAACAACTCCTATATCTATTTATTTAACCTTGGAATCTTAATCTTCTACTATCTGTGCACAAAATCGTTGAACAAACAGGTTTCTTTCCGATTCATAAATTTAATGTAAAATTTTAATATCCCAAGGTTCCGCCTATAGCTCTTAGTCGAGGAATATTTCTAGAAGCTAAAAGCCTGAATACGTGATCTTATAGTAGTACTTAGGGCCAGGAGATGTGATGCTATTTAATGGCAATTATGTTCTTTTATTATTTGATTAGT…	548->709	53
PgTCP11-07	comp57189_c0_seq7	589	AAGACGAAGCCTGCTCCAGCTCCGGCTACCCCAACACGCGAGCTCGGTCATAAATCGGACGGTGAAACTATCGAGTGGCTACTCCAACAAGCTGAACCTGCCGTCATAGCTGCCACCTGATCTGACAAGGAATTAAAATCACAGCTTAACTTAACAAGGAATATTCTGATCTGTTACGACGACTTTGAAAATTTTGATCGGAAACTATGGATTTTGAAAATTTTGAAGATTTTGACGGTCGAGGGGTTTCCAAGCACATTTATGCTCTTTTTATAGCAGAAGTGGACAAGTCTCCAGTTGTTTGAGGTTTTAACGGATGCCGACTCCAACGTTGCTTCTGCTAGACAGAGAGAGGAGATAGAAATGGTTGTGTTGTCATCTTCCTCTCTTATCCAGTGT…	516-376	46
PgTCP12	comp58250_c0_seq1	1143	CTGTAAATATATAAACAAATAATTAGCCATGTAACATTAGTAATATTTATCCATAGCGATAAATGGACACAATGAGAGAAGCATAAGATAAACAAAAAGAACTTTCAAAACCCCAAAACACTATTTCAATCCCAAATATTTTCACGTTCTACACATTATGGTAAAACCACGACACCCGCTAAACTCTACTGCTTCCCAAATAGTTCTTCTGTCTGCTCCTCCGCCTCCTCCGTCACCGGCTGCAACAACAACGCCGTGAACGGCATGTTCCCGTACCCATTCCCAGAATAATTCAAACCCACCGGAGGTGCCTGACACAGATCCAACCTACAATTTGGCGGCGCCACAGCAAACATCCCCGGCTGGCACATCCCGCTGGAAACCGCAGACACCGATTGA…	839-186	217	23075.2	8.34
PgTCP13-01	comp60675_c0_seq1	1266	CAACAACAACAACAACAACAAAAACAACAACAAAACTAATTAATAGCGTCAGCATTAGCATTACACAACAGAAATTAATTGCTGGATTCAAACGAACCAAACATAAAAGTTTTTCAAACTAAACCACATTCCATTTGTTCCCTTGGTCCCATTCGATCAGCTAACTGAAATATCTCTTCTGTTCTGTTCATCAAGAATCTGATGGACTGTTGATTCGATGGTGGGTATTGGTAGAAGCAGAGGATGGGTCTTCCCCGTAAATCCTAGCCGGAACTTGGAACCCAGAAAATCGCTCAGACCCAAATTGGCTGTTTGATATTGACATTTGATGGATTGCTTCTGAATTGTTATGATGATCCGAGGCGGGTCGAGCTTGGTTATTCCAAGCACGAGCAAAAG…	1123-191	310	34381.8	6.59
PgTCP13-02	comp60675_c0_seq2	1278	CAACAACAACAACAACAACAAAAACAACAACAAAACTAATTAATAGCGTCAGCATTAGCATTACACAACAGAAATTAATTGCTGGATTCAAACGAACCAAACATAAAAGTTTTTCAAACTAAACCACATTCCATTTGTTCCCTTGGTCCCATTCGATCAGCTAACTGAAATATCTCTTCTGTTCTGTTCATCAAGAATCTGATGGACTGTTGATTCGATGGTGGGTATTGGTAGAAGCAGAGGATGGGTCTTCCCCGTAAATCCTAGCCGGAACTTGGAACCCAGAAAATCGCTCAGACCCAAATTGGCTGTTTGATATTGACATTTGATGGATTGCTTCTGAATTGTTATGATGATCCGAGGCGGGTCGAGCTTGGTTATTCCAAGCACGAGCAAAAG…	1135-191	314	34814.2	6.11
PgTCP14	comp60772_c0_seq1	1484	GCGTCATTAAGGAATAAGCATTGTGTTCTAGGGTTTGTTTTTCTTTTCCATGGTTATTTGCATCCATAAAAAAAAGCCCACACTTTCTCTCTCTAAAAGTCTGATTTTTTTTTCACTTTTGCCCCCGAAAGTTTACATTTATAATCAATCATCTGGGTTTTTTTCTTCATTTCATTTCCTTGTTTTCTAATCAAACATGTTGTCGTTTCAAGACCCAGATGATGACGGCGGCGCCTCCGATATCAGCACTAGCGCCGGCGAACCTGGAGATGGTAACAATGGGTTCTCTAAGTCATCCAAACCGGTGGAACCCATTTTCAAAGAAGAGCCAACAGATTCAGATCCCCAATCACAATCACCCATGGGAATGGTACCCTTGATGCAAATGCAAATGTCTAT…	197-1207	336	35501	6.54
PgTCP15-01	comp60844_c0_seq1	690	GAGCAAGAGCAAGAGCAAGAGCAAGAAGCATCAGAAAAGGAAGAACCGTCCTCTTTTCATGGATTCCACAGTCAGTATTTTCAACAAGCCCAAGAATTTCATCAGCAACATCAGTTTTTGTATGGAGAAGGAAGATTAGAATCTCAATTATCGCCGTCGCAACCTCCACCACCAAAGAAACGCTCTTATTTGCCTTCTTCCTCTCAAACCAAAGAATATGCGAGTGGTTTGCTTGGAAAAATGGGAGACCCTACTACTACTTCTCAAAATCACCTCACAACAACAACATCGTCAAGATTGGGGGGTTTAAGGAACACAGGGGTCGTCGGAGAAATTGTGGAGGTTCAAGGAGGGCACATTGTTCGGTCTACCGGACGGAAAGACCGGCACAGCAAGGTC…	241->690	149	16876.6	8.01
PgTCP15-02	comp60844_c0_seq2	1169	AGAGAAAGAGAAAGAGAAAGAGAGATGGGTTAGGCTTAACCGGATAGATTGTTTATGTTTAGGCTTCTGGGGTCTAGTTTTTGAGTGGGGGTAATGGAATTTGGAGGGTTGAATGGCACGGCCTTTTGGGAGAGACAGAAGAGGCAGCAGCAGCAGCAATATCAAGTTGCAGAGTGGTGGCAGAACCAGAAGCAGCAAGAAAAGAGGCAAAACCAAAGAGAGATTATTATTAGTAGGATTAAGTGTAGTTGTTTTAATTGTGCTGAGGAAAAAGGTTACTAAGAAAAAGAAAAAGAATTTTTCCCAATCAAAAACTGGAACAGGGAAAGAACAACCAAAAGGGTCTGAGTCTGGATCCTCAAAGGAATCATCAAAATCATCATCAGCAGCTTCAATTTC…	113-982	289
PgTCP16-01	comp61186_c0_seq1	1227	AGGAGAAGAAGAAGAAGAAGAAGGTTGCTCAAGCTCCGGCTATCCCTCCTTAGCCATCTCCGGCAGCGCCGGGGAAACAAATTTAGCTTCACCCAAAAAGCCACCGCCTAAGAGAGCGTCCGCCAAAGATAGGCACACCAAGGTTGACGGCCGTGGACGCCGGATCCGCATGCCTGCCATATGCGCCGCTAGGGTTTTCCAGCTCACCAGGGAACTAGGCCACAAGTCTGACGGTGAAACCATCGAGTGGCTGCTCCAGCAAGCGGAGCCGGCAGTTATCGCGGCCACCGGGACCGGAACCATTCCTGCCAATTTCACTTCCCTCAATATATCTCTAAGAAGTTCAGGTTCAACTATGTCGGCTCCTTCGTTAAGGTCTAGTTATTTGCATTCCAGCTT…	170-1072	300	32145.6	6.55
PgTCP16-02	comp61186_c0_seq2	1599	GAAAAGCAAGAATTATCATAAAGAACACTGCTTTGCTTTCCAATAAGCAAATAGCCCACCCATATAATTCCCACTGATTATGTTTGTTGCTTAAAGATATATTGTCTCCCTATCTCCCCTTATAGATCTTTCTCTCTCTCATACTATTTCAGTAAACAAACCTAGCTGCCACCCCTCCCATCTCAAACAAATTACTCCATTATATATATAGAGAGAAAAAAATTAGACCCACAAGGGACTAAAGTGAGGGTCATCTACAGATAATACATGTTCTAGGCCAAACATAAAAATTAAAATAATTTACTATATGATCATGGAAGGAGAAAATGGTTTGCGACGGCCTAATTTTCCATTACAATTACTAGAAAAAAGAGACCAAGAAGCTAGCCCACGCTCCAG…	308-1444	378	40947.4	8.9
PgTCP17-01	comp61320_c0_seq1	1774	TTTTTTTTGAATTACAAGTACTTTTTTTAATTTGGGGTAAAAAAAATATTGCACGAACAATGATGATGATATTGTTGCGTATATAGTAAAAAGAGTACCAAATTGGACCTTTTAGCAAAACAAGCCAGTACCCATGTTAAAATAATGTCTTCCCAAACCCTAGAAAATAAAAACCTCGTCCCCCATATTAATCACATAAAAAAATTGACTTCTTGAAAAGAAAATGGAAAGGAACATAAAACACACAGGAAAATCAAATTTTTAGAGCAAATCAAACCTCACGTGTGTGCTACAAATCAAACTACACACATGCATGTGTTCGAGGGCTGATCAATCAATCTAAGAATGGTGATCATGACTAGTTGTATCATTCCGATCATCACCATTTCCACCGTCGCG…	1458-340	372	40052.2	7.88
PgTCP17-02	comp61320_c0_seq2	1792	TTTTTTTTGAATTACAAGTACTTTTTTTAATTTGGGGTAAAAAAAATATTGCACGAACAATGATGATGATATTGTTGCGTATATAGTAAAAAGAGTACCAAATTGGACCTTTTAGCAAAACAAGCCAGTACCCATGTTAAAATAATGTCTTCCCAAACCCTAGAAAATAAAAACCTCGTCCCCCATATTAATCACATAAAAAAATTGACTTCTTGAAAAGAAAATGGAAAGGAACATAAAACACACAGGAAAATCAAATTTTTAGAGCAAATCAAACCTCACGTGTGTGCTACAAATCAAACTACACACATGCATGTGTTCGAGGGCTGATCAATCAATCTAAGAATGGTGATCATGACTAGTTGTATCATTCCGATCATCACCATTTCCACCGTCGCG…	1476-340	378	40697.9	6.84
PgTCP18	comp61392_c0_seq1	352	GCCCCTGTTATTTCCCCCAACCCCACCCCCTGTTCTAATGGAACCCAAAGTCTCAAAGCAGCAGCCCAAAGAGGTGCCCACCTTCTTGAGTCGTTTCCCACAACCAGACATGGCGGAAAATAAGACATCAGATTTCAGACAACTTAAAACTTTGACTGCAAACAAAGATGAGGGGAAGAAGCTATTAGCCCCCAAGAGAAGTTCCACCAAGGACAGGCATAAAAAAGTGGACGGCAGAGGCAGAAGAATAAGGATGCCAGCTCTATGTGCAGCTAGAATTTTCCAATTAACAAGAGAATTGGGTCACAAATCCGACGGAGAGTCAATTCAGTGGCTGTTACAGCAGGCTGAG	38->352	104	12086.9	10.19
PgTCP19	comp61560_c1_seq2	336	TCTTTTCTCTCTCTTCTCTCTCTTCTCTTCTCTTCCTTTCTTCTTCCTCTTTTCTCTATTTTAGAACAGAGGAAGAAGACGAAGCTTGCTCAGCTCCCGGCTACCCCAACAACTCTCTCGCCATAACCGCATCCGATACAATCCCCACCGATCGCCCCTCTTCAAGCCTACAAATCTCCGCCGAGCCATCCAAAAAGCAACCGCCAAAGCGAACCTCCACCAAAGATCGACACACTAAAGTCAACGGACGAGGTCATCGAATTCACATGCCCGCACTATGTGCTGCTAGGATTTTACAGCTCACACGCGAGGTCGGTCATAAATCGGACGGTGAAA	189-61	42
PgTCP20-03	comp61702_c0_seq3	1632	CAACAACAACAACAACAACAACATGGGTGAGAATAAGCCTGCAGAAATCAAAGATTTCCAGATTGTAGTTGCAGATAAAGAAGAGGGCAAGAAGCAATTGGCCCCTAAAAGAACCTCAAACAAAGACAGACACACAAAGGTCGAAGGCAGAGGTAGGAGGATAAGGATGCCGGCTCTATGTGCCGCCAGAATTTTCCAGCTCACCAGAGAATTGGGTCACAAATCTGATGGGGAGACTATCCAGTGGCTCTTACAGCAGGCTGAGCCGTCGATAATCGCGGCCACCGGGACAGGAACGATACCGGCGTCAGCTTTAGCAGCGGCAGGGGGCTCTGTTTCGCAACAGGGGGCCTCTTTATCAGCAGGGCTGTATCAGAAAATTGATGAATTGGGCGGGTC…	23-832	269	28484.7	8.67
PgTCP20-04	comp61702_c0_seq4	1746	CAACAACAACAACAACAACAACATGGGTGAGAATAAGCCTGCAGAAATCAAAGATTTCCAGATTGTAGTTGCAGATAAAGAAGAGGGCAAGAAGCAATTGGCCCCTAAAAGAACCTCAAACAAAGACAGACACACAAAGGTCGAAGGCAGAGGTAGGAGGATAAGGATGCCGGCTCTATGTGCCGCCAGAATTTTCCAGCTCACCAGAGAATTGGGTCACAAATCTGATGGGGAGACTATCCAGTGGCTCTTACAGCAGGCTGAGCCGTCGATAATCGCGGCCACCGGGACAGGAACGATACCGGCGTCAGCTTTAGCAGCGGCAGGGGGCTCTGTTTCGCAACAGGGGGCCTCTTTATCAGCAGGGCTGTATCAGAAAATTGATGAATTGGGCGGGTC…	23-832	269	28484.7	8.67
PgTCP20-06	comp61702_c0_seq6	437	CAACAACAACAACAACAACAACATGGGTGAGAATAAGCCTGCAGAAATCAAAGATTTCCAGATTGTAGTTGCAGATAAAGAAGAGGGCAAGAAGCAATTGGCCCCTAAAAGAACCTCAAACAAAGACAGGCACACCAAAGTTGAAGGCAGGGGAAGGAGGATAAGGATGCCTGCTCTATGTGCTGCCAGAATTTTCCAGCTGACAAGAGAATTGGGACACAAATCTGATGGGGAAACCATCCAGTGGCTGTTACAGCAGGCTGAGCCGTCGATAATTGCCGCCACGGGGACCGGAACAATACCGGCGTCAGCTTTAGCAGCAGCCGGGGGCTCTGTTTCACAACAGGGTGCCTCTTTATCAGCAGGATTGCATCAGAAAATTGATGAATTGGGTGGGCA…	23->436	137	14501.4	9.66
PgTCP21	comp62933_c0_seq1	1717	CTCTTGGTGTTTTCATTTGCCCATTTCAACCCAAACAGGAGTACAAAAATATTATAGCAAGAAATTGTTTGCAAATTCCATTCCAATTTAACAAAGTGACAACCTAATACCCTATGCATTAAACTCATCCTGTTAGCCAATTGATTTACAAAAGAAAAAGGTAAAAGACACTGATAATATGAGTTTTTTTTCCAACAAAACTAAGACATCCAAAAAGAAAAACTACTAAAATTGTGATCTAAAACCTAAAGAGAGAAATATTACAACCATTTTGGCTGGCTGGCTATCTTTTTTAACTTCTAAGGTTTAGAAGAAGATGGTGATCGGTCAGTGGCAGAACCAGCCATGAATTGAAGCTCCCTCTTATCATAAATCTCCAAAGAAAAATCCCTTAACATC…	1400-300	366	38410.1	6.4
PgTCP22-01	comp62973_c0_seq1	1479	TTAAGATCGACCGATCTACAAGAAGCATAGAACATACCATACCACTCATCGTAAATTAAAGTCGGTCGGGAGAAATTAAGTTCTTACAATTGCGCATGCAATTATGCACCAATTATGAGATCGAACTGAATGTATAAGATGATTTCAAGTTCAAAAGTAGAAGCAGATTATGAAGGCAAAACAAGTGAAGGTATAACATTAAAGGCATTAGCTTCTTCAATATCCACCACCTCCACATCATGGCCTAGATCATTCAAGGATCCACGAATCGTCCGCGTCTCGCGTGCTTTCGGAGGCAAAGACAGGCACAGCAAAGTCTGCACAGTGAGAGGATTAAGAGACAGACGCATAAGGCTATCAGTACCCACTGCCATTCAACTTTATGATCTTCAAGACAGG…	130-1203	357	40230.8	7.91
PgTCP22-12	comp62973_c0_seq12	1784	AGGTATGTTTAATTTTTCTCTGCAAATGGAATTAAAGTGGAGTCGTCAATTCTTAACTCTTTCTTTAGACCTTCATATATAAGTATATACAGAGTTTGATTACTGAATTCAGCAAAGAATTAATTAAGTTGAAATACCAAATCTATATATATACTCCCTACAAGTAGCATAGATAGACTACTTTCGATTCTCATCTTAATTATCCTCGACGTGATCTATCCGGCCAGTTGACTGATCGTAGACGACCACAAATCAGCTAGCTGCTTCAAACTAATCTTTCAAGTAAAGGAGAAAATCAAGAAGATAATTTATTGGAAAGAAACCCATGCATATGTATGAGAAGATAAGAGAGGAATTAATGGAAGCAATTGAGCTACATCTCATTGAAATAATTCAATT…	438-1508	356	40037.4	7.31
PgTCP22-03	comp62973_c0_seq3	1395	TTAAGATCGACCGATCTACAAGAAGCATAGAACATACCATACCACTCATCGTAAATTAAAGTCGGTCGGGAGAAATTAAGTTCTTACAATTGCGCATGCAATTATGCACCAATTATGAGATCGAACTGAATGTATAAGATGATTTCAAGTTCAAAAGTAGAAGCAGATTATGAAGGCAAAACAAGTGAAGGTATAACATTAAAGGCATTAGCTTCTTCAATATCCACCACCTCCACATCATGGCCTAGATCATTCAAGGATCCACGAATCGTCCGCGTCTCGCGTGCTTTCGGAGGCAAAGACAGGCACAGCAAAGTCTGCACAGTGAGAGGATTAAGAGACAGACGCATAAGGCTATCAGTACCCACTGCCATTCAACTTTATGATCTTCAAGACAGG…	130-1119	329	37145.6	9.02
PgTCP22-04	comp62973_c0_seq4	1700	CACGTGGCGGCCTATGTGCCACTGCTTTTCCTTCCCTTTAACATGGTCGGTTGAATTCCAGCATATTCTCTTCTCTTAATTCTCAATCCCACCAATTCGATCTTCATTAGCTTAATTATCCTCGACGTGATCTATCCGGCCAGTTGACTGATCGTAGACGACCACAAATCAGCTAGCTGCTTCAAACTAATCTTTCAAGTAAAGGAGAAAATCAAGAAGATAATTTATTGGAAAGAAACCCATGCATATGTATGAGAAGATAAGAGAGGAATTAATGGAAGCAATTGAGCTACATCTCATTGAAATAATTCAATTAATCAAGGTGTTTTTGCACCAATTATGAGAGTTATAAGATGATTTCAAACTCAATAGAAGCAGCAGATTTTACACCAAAACAGG…	354-1424	356	40037.4	7.31
PgTCP22-05	comp62973_c0_seq5	1700	AGGTATGTTTAATTTTTCTCTGCAAATGGAATTAAAGTGGAGTCGTCAATTCTTAACTCTTTCTTTAGACCTTCATATATAAGTATATACAGAGTTTGATTACTGAATTCAGCAAAGAATTAATTAAGTTGAAATACCAAATCTATATATATACTCCCTACAAGTAGCATAGATAGACTACTTTCGATTCTCATCTTAATTATCCTCGACGTGATCTATCCGGCCAGTTGACTGATCGTAGACGACCACAAATCAGCTAGCTGCTTCAAACTAATCTTTCAAGTAAAGGAGAAAATCAAGAAGATAATTTATTGGAAAGAAACCCATGCATATGTATGAGAAGATAAGAGAGGAATTAATGGAAGCAATTGAGCTACATCTCATTGAAATAATTCAATT…	438-1424	328	36952.2	8.87
PgTCP22-06	comp62973_c0_seq6	1626	CAGTTAGATCTTATGCCGGAATTTTCATTTTTAAAGCTTAATTATCCTCGACGTGATCTATCCGGCCAGTTGACTGATCGTAGACGACCACAAATCAGCTAGCTGCTTCAAACTAATCTTTCAAGTAAAGGAGAAAATCAAGAAGATAATTTATTGGAAAGAAACCCATGCATATGTATGAGAAGATAAGAGAGGAATTAATGGAAGCAATTGAGCTACATCTCATTGAAATAATTCAATTAATCAAGGTGTTTTTGCACCAATTATGAGAGTTATAAGATGATTTCAAACTCAATAGAAGCAGCAGATTTTACACCAAAACAGGAAGATCACAAGACGAGTGAAGGTAAAATATCCAAGGCAGCAGCAGCTTCATCCAGCTCAACATCATGGTCAAGA…	280-1350	356	40037.4	7.31
PgTCP22-07	comp62973_c0_seq7	1619	CACGTGGCGGCCTATGTGCCACTGCTTTTCCTTCCCTTTAACATGGTCGGTTGAATTCCAGCATATTCTCTTCTCTTAATTCTCAATCCCACCAATTCGATCTTCATTAGCTTAATTATCCTCGACGTGATCTATCCGGCCAGTTGACTGATCGTAGACGACCACAAATCAGCTAGCTGCTTCAAACTAATCTTTCAAGTAAAGGAGAAAATCAAGAAGATAATTTATTGGAAAGAAACCCATGCATATGTATGAGAAGATAAGAGAGGAATTAATGGAAGCAATTGAGCTACATCTCATTGAAATAATTCAATTAATCAAGGTGTTTTTGCACCAATTATGAGAGTTATAAGATGATTTCAAACTCAATAGAAGCAGCAGATTTTACACCAAAACAGG…	354-1343	329	37061.3	8.91
PgTCP22-08	comp62973_c0_seq8	1460	TTAAGATCGACCGATCTACAAGAAGCATAGAACATACCATACCACTCATCGTAAATTAAAGTCGGTCGGGAGAAATTAAGTTCTTACAATTGCGCATGCAATTATGCACCAATTATGAGATCGAACTGAATGTATAAGATGATTTCAAGTTCAAAAGTAGAAGCAGATTATGAAGGCAAAACAAGTGAAGGTATAACATTAAAGGCATTAGCTTCTTCAATATCCACCACCTCCACATCATGGCCTAGATCATTCAAGGATCCACGAATCGTCCGCGTCTCGCGTGCTTTCGGAGGCAAAGACAGGCACAGCAAAGTCTGCACTGTGAGAGGATTGAGAGACAGGCGGGTTAGGCTATCAGTACCCATTGCTATTCAGCTCTACGATCTTCAACATAGG…	130-1185	351	39321.8	6.95
PgTCP22-09	comp62973_c0_seq9	1542	CAGTTAGATCTTATGCCGGAATTTTCATTTTTAAAGCTTAATTATCCTCGACGTGATCTATCCGGCCAGTTGACTGATCGTAGACGACCACAAATCAGCTAGCTGCTTCAAACTAATCTTTCAAGTAAAGGAGAAAATCAAGAAGATAATTTATTGGAAAGAAACCCATGCATATGTATGAGAAGATAAGAGAGGAATTAATGGAAGCAATTGAGCTACATCTCATTGAAATAATTCAATTAATCAAGGTGTTTTTGCACCAATTATGAGAGTTATAAGATGATTTCAAACTCAATAGAAGCAGCAGATTTTACACCAAAACAGGAAGATCACAAGACGAGTGAAGGTAAAATATCCAAGGCAGCAGCAGCTTCATCCAGCTCAACATCATGGTCAAGA…	280-1266	328	36952.2	8.87
PgTCP23	comp63436_c1_seq1	1111	CACCCTTTTATTTATTTTTTGCTAAATTTTCACCCCATATTCTTCCCCGGCCCTAAGCTATCCCCTCGTCTTACTACTACAATTCTACAATACTTTCTTCTCTCTCTTCATTCTTGCTGTTGAGGGAGAGAGAGAGAGACAAGAGTCAATCAGCACCAACAAACACTCATATAGAAGAGTCCTCCTCTTCCTCTAGTAGGTCCAGACCCTGCAAGGAATTTAAAGGTCTCCTATTTTCTCTCTCTACTTTGAAGAACAAGTAGCTAGGCAGGCATAAGGATTGAAGAAAAAGATGGGGTTCATGAATATCAATATCAATCATCAAACAAAGAAAAAGCAACCAAAAAAGAATCAACTCTGAAAAAATTGAAACCCAAACCCCACAATCCCCACACACAT…	445->1110	221	23719.2	10
PgTCP24-01	comp65060_c1_seq1	1549	GAAGCATTGTCATAATATGTTGCCCCAGAAAGAGAATGCAGGCTCTCTCTTTAGAGTTCCACTACTTCTCCACCTTCCCTTACCTGCACCAGATGGGCAATGAACTCAGTTCTTTCCTTTCCCCTTTTGATCTAACCTGCCAGCATCTCCGTAGCAGAGTTGTAAGCGGCCGTCGAATCCAGCTGGAAACTGGTGGTGGTGGTGTTGATTCTCCGCTGGTGCAGCATTTGGAGCCGTAGAACTGAGGAAGAAAGGTAAATTTGATCCGTCAATGGGAGAAAACCTCTGAAGTTGAGGTAACAGAGACGGTGAATTGGACTGAAGGGTCCCCCTATTGAAACCAGCAAGGCCGGAAGAGATGGAGAAGTTAAGATTGTAATTGCTCCCGCCAGCCGCAGT…	1413-106	435	47415.1	6.93
PgTCP24-10	comp65060_c1_seq10	2339	CGGTGGTGTGTGTGACAACTATTTTGGAGTTGTCTTGATGTCGGTGTGCGGTAACTGTTGAATAATATCCTTTCTATGTATTTAGTGTAAATGTGAAATATTCACTCTATCGGCAAAGTTGGTATAATTTTGACTGAATTATTATGCAATACACAGATTATATTGGGGAATTTTGATTTTGTAGGAAAACCCAGAGAAAAGAAAATACTTGAGGCTAAAAATTGTCAATCTGCAGATCGCTCTGGTGCTTGAGTTAATCGGATTATAACATACAAAATCAACTAAACAAAGCATAGTATAAGATTCAGTGTATGAAAATGGTGATTTCAAAGGAAAAAGGAACAGAGTTCAACAATAAAATAAAAATCTCACCATGATTCTTATTTATCATGGGGATTC…	2203-941	420	45966.6	7.31
PgTCP24-11	comp65060_c1_seq11	468	AATAGCACCCTTTTGCTTTGCCAATTAGCTGTATTTTGCTTGCCAATTTACCCAATTCGCATACTGAGTATTACCTTTGTTACCTTGCTCAATTCGCAGACTGTAGCATTCGTCGATTTGCTGTAGGTTCTAGCCAATTTACCCAATTCACAGACCGTAGCGTATTACATATTAGTTTTTGACAAAGAAACATTCTGTTGCTGCGGACAGAAATTCGGATCAATAACCAATTCCAAATGATCAGTAGAATCAAACCCAATTTCAGTAGTACCTCCACTTGACCTCTTTTCGTCACTGAGTTGCTTAGGGGTGTCCGGAAATGAGGTATTGAGGGAAGGGAGCTCCGCAATGGAACTAGCAGCAGCTTTTATTAACCACTCCACGGCTTTACTGGGCTGA…	193-89	34
PgTCP24-12	comp65060_c1_seq12	2431	CGGTGGTGTGTGTGACAACTATTTTGGAGTTGTCTTGATGTCGGTGTGCGGTAACTGTTGAATAATATCCTTTCTATGTATTTAGTGTAAATGTGAAATATTCACTCTATCGGCAAAGTTGGTATAATTTTGACTGAATTATTATGCAATACACAGATTATATTGGGGAATTTTGATTTTGTAGGAAAACCCAGAGAAAAGAAAATACTTGAGGCTAAAAATTGTCAATCTGCAGATCGCTCTGGTGCTTGAGTTAATCGGATTATAACATACAAAATCAACTAAACAAAGCATAGTATAAGATTCAGTGTATGAAAATGGTGATTTCAAAGGAAAAAGGAACAGAGTTCAACAATAAAATAAAAATCTCACCATGATTCTTATTTATCATGGGGATTC…	2212-941	423	46270.9	7.31
PgTCP24-14	comp65060_c1_seq14	3081	CGGTGGTGTGTGTGACAACTATTTTGGAGTTGTCTTGATGTCGGTGTGCGGTAACTGTTGAATAATATCCTTTCTATGTATTTAGTGTAAATGTGAAATATTCACTCTATCGGCAAAGTTGGTATAATTTTGACTGAATTATTATGCAATACACAGATTATATTGGGGAATTTTGATTTTGTAGGAAAACCCAGAGAAAAGAAAATACTTGAGGCTAAAAATTGTCAATCTGCAGATCGCTCTGGTGCTTGAGTTAATCGGATTATAACATACAAAATCAACTAAACAAAGCATAGTATAAGATTCAGTGTATGAAAATGGTGATTTCAAAGGAAAAAGGAACAGAGTTCAACAATAAAATAAAAATCTCACCATGATTCTTATTTATCATGGGGATTC…	2226-964	420	45966.6	7.31
PgTCP24-15	comp65060_c1_seq15	2348	CGGTGGTGTGTGTGACAACTATTTTGGAGTTGTCTTGATGTCGGTGTGCGGTAACTGTTGAATAATATCCTTTCTATGTATTTAGTGTAAATGTGAAATATTCACTCTATCGGCAAAGTTGGTATAATTTTGACTGAATTATTATGCAATACACAGATTATATTGGGGAATTTTGATTTTGTAGGAAAACCCAGAGAAAAGAAAATACTTGAGGCTAAAAATTGTCAATCTGCAGATCGCTCTGGTGCTTGAGTTAATCGGATTATAACATACAAAATCAACTAAACAAAGCATAGTATAAGATTCAGTGTATGAAAATGGTGATTTCAAAGGAAAAAGGAACAGAGTTCAACAATAAAATAAAAATCTCACCATGATTCTTATTTATCATGGGGATTC…	2212-941	423	46270.9	7.31
PgTCP24-19	comp65060_c1_seq19	3057	CGGTGGTGTGTGTGACAACTATTTTGGAGTTGTCTTGATGTCGGTGTGCGGTAACTGTTGAATAATATCCTTTCTATGTATTTAGTGTAAATGTGAAATATTCACTCTATCGGCAAAGTTGGTATAATTTTGACTGAATTATTATGCAATACACAGATTATATTGGGGAATTTTGATTTTGTAGGAAAACCCAGAGAAAAGAAAATACTTGAGGCTAAAAATTGTCAATCTGCAGATCGCTCTGGTGCTTGAGTTAATCGGATTATAACATACAAAATCAACTAAACAAAGCATAGTATAAGATTCAGTGTATGAAAATGGTGATTTCAAAGGAAAAAGGAACAGAGTTCAACAATAAAATAAAAATCTCACCATGATTCTTATTTATCATGGGGATTC…	2285-1014	423	46270.9	7.31
PgTCP24-02	comp65060_c1_seq2	2998	CGGTGGTGTGTGTGACAACTATTTTGGAGTTGTCTTGATGTCGGTGTGCGGTAACTGTTGAATAATATCCTTTCTATGTATTTAGTGTAAATGTGAAATATTCACTCTATCGGCAAAGTTGGTATAATTTTGACTGAATTATTATGCAATACACAGATTATATTGGGGAATTTTGATTTTGTAGGAAAACCCAGAGAAAAGAAAATACTTGAGGCTAAAAATTGTCAATCTGCAGATCGCTCTGGTGCTTGAGTTAATCGGATTATAACATACAAAATCAACTAAACAAAGCATAGTATAAGATTCAGTGTATGAAAATGGTGATTTCAAAGGAAAAAGGAACAGAGTTCAACAATAAAATAAAAATCTCACCATGATTCTTATTTATCATGGGGATTC…	2226-964	420	45966.6	7.31
PgTCP24-21	comp65060_c1_seq21	3140	CGGTGGTGTGTGTGACAACTATTTTGGAGTTGTCTTGATGTCGGTGTGCGGTAACTGTTGAATAATATCCTTTCTATGTATTTAGTGTAAATGTGAAATATTCACTCTATCGGCAAAGTTGGTATAATTTTGACTGAATTATTATGCAATACACAGATTATATTGGGGAATTTTGATTTTGTAGGAAAACCCAGAGAAAAGAAAATACTTGAGGCTAAAAATTGTCAATCTGCAGATCGCTCTGGTGCTTGAGTTAATCGGATTATAACATACAAAATCAACTAAACAAAGCATAGTATAAGATTCAGTGTATGAAAATGGTGATTTCAAAGGAAAAAGGAACAGAGTTCAACAATAAAATAAAAATCTCACCATGATTCTTATTTATCATGGGGATTC…	2285-1014	423	46270.9	7.31
PgTCP24-22	comp65060_c1_seq22	2422	CGGTGGTGTGTGTGACAACTATTTTGGAGTTGTCTTGATGTCGGTGTGCGGTAACTGTTGAATAATATCCTTTCTATGTATTTAGTGTAAATGTGAAATATTCACTCTATCGGCAAAGTTGGTATAATTTTGACTGAATTATTATGCAATACACAGATTATATTGGGGAATTTTGATTTTGTAGGAAAACCCAGAGAAAAGAAAATACTTGAGGCTAAAAATTGTCAATCTGCAGATCGCTCTGGTGCTTGAGTTAATCGGATTATAACATACAAAATCAACTAAACAAAGCATAGTATAAGATTCAGTGTATGAAAATGGTGATTTCAAAGGAAAAAGGAACAGAGTTCAACAATAAAATAAAAATCTCACCATGATTCTTATTTATCATGGGGATTC…	2203-941	420	45966.6	7.31
PgTCP24-23	comp65060_c1_seq23	753	GCAGTTGCAACTGGGACAAGATTATCCGGCACAAAGGAAAATTGTTGAAGCTCCTGATGGTGATCTCCCGAAGTAACACTGAATGGTGAAACCATCATGCACTGAGACAAAGAATTCCCCAAATGAATCTGTCCTGAAAACCCGGCTGAGGAATGGTTAAGTCCACTGGCAAAGTAATCCATGGGAGTCGATGGCCACTGCCGAGACGACTTATGGGTGATGCTATTATTGTTATTAGCACTGTTTATGTTGCCGGTGAGTAGTTCAGTGAAAGAGGAATTTTGTGGAATTGAAGTCACATTCTGGTGATGTCCGGCGAAAAGGGATTCAGTGTCTTTCTCCTTTTCCTTCTCTGCGGCCCTTCCCCTTGCTCGCTCTCGGGCCTTAATCCGGCTCTCC…	478-296	60
PgTCP24-25	comp65060_c1_seq25	3034	CGGTGGTGTGTGTGACAACTATTTTGGAGTTGTCTTGATGTCGGTGTGCGGTAACTGTTGAATAATATCCTTTCTATGTATTTAGTGTAAATGTGAAATATTCACTCTATCGGCAAAGTTGGTATAATTTTGACTGAATTATTATGCAATACACAGATTATATTGGGGAATTTTGATTTTGTAGGAAAACCCAGAGAAAAGAAAATACTTGAGGCTAAAAATTGTCAATCTGCAGATCGCTCTGGTGCTTGAGTTAATCGGATTATAACATACAAAATCAACTAAACAAAGCATAGTATAAGATTCAGTGTATGAAAATGGTGATTTCAAAGGAAAAAGGAACAGAGTTCAACAATAAAATAAAAATCTCACCATGATTCTTATTTATCATGGGGATTC…	2262-991	423	46270.9	7.31
PgTCP24-28	comp65060_c1_seq28	1679	ATGGTATATCCAATCAAAACACACAACAAATGCATTCTAGGCAAAGCAGATAGATAAATTATGTCCAAACACAACACGTGAACGCCAGATAAATCACTTCAAATATAATTAAGCAAGACATACAATTTTCAGAAGCATTGTCATAATATGTTGCCCCAGAAAGAGAATGCAGGCTCTCTCTTTAGAGTTCCACTACTTCTCCACCTTCCTTTACCTGCACCAGAGAAGTAGATGGGCAATGAACTCAGTTCTTTCCTTTCCCCTTTTGATCTAACCTGCCAGCATCTCCGTAGCAGAGTTGTAAGCGGCCGTCGAATCCAGCTGGAAACTGGTGGTGGTGGTGTTGATTCTCCGCTGGTGCAGCATTTGGAGCCGTAGAACTGAGGAAGAAAGGTAAAT…	1543-245	432	47110.8	6.93
PgTCP24-31	comp65060_c1_seq31	3007	CGGTGGTGTGTGTGACAACTATTTTGGAGTTGTCTTGATGTCGGTGTGCGGTAACTGTTGAATAATATCCTTTCTATGTATTTAGTGTAAATGTGAAATATTCACTCTATCGGCAAAGTTGGTATAATTTTGACTGAATTATTATGCAATACACAGATTATATTGGGGAATTTTGATTTTGTAGGAAAACCCAGAGAAAAGAAAATACTTGAGGCTAAAAATTGTCAATCTGCAGATCGCTCTGGTGCTTGAGTTAATCGGATTATAACATACAAAATCAACTAAACAAAGCATAGTATAAGATTCAGTGTATGAAAATGGTGATTTCAAAGGAAAAAGGAACAGAGTTCAACAATAAAATAAAAATCTCACCATGATTCTTATTTATCATGGGGATTC…	2235-964	423	46270.9	7.31
PgTCP24-32	comp65060_c1_seq32	3108	CGGTGGTGTGTGTGACAACTATTTTGGAGTTGTCTTGATGTCGGTGTGCGGTAACTGTTGAATAATATCCTTTCTATGTATTTAGTGTAAATGTGAAATATTCACTCTATCGGCAAAGTTGGTATAATTTTGACTGAATTATTATGCAATACACAGATTATATTGGGGAATTTTGATTTTGTAGGAAAACCCAGAGAAAAGAAAATACTTGAGGCTAAAAATTGTCAATCTGCAGATCGCTCTGGTGCTTGAGTTAATCGGATTATAACATACAAAATCAACTAAACAAAGCATAGTATAAGATTCAGTGTATGAAAATGGTGATTTCAAAGGAAAAAGGAACAGAGTTCAACAATAAAATAAAAATCTCACCATGATTCTTATTTATCATGGGGATTC…	2253-991	420	45966.6	7.31
PgTCP24-33	comp65060_c1_seq33	3131	CGGTGGTGTGTGTGACAACTATTTTGGAGTTGTCTTGATGTCGGTGTGCGGTAACTGTTGAATAATATCCTTTCTATGTATTTAGTGTAAATGTGAAATATTCACTCTATCGGCAAAGTTGGTATAATTTTGACTGAATTATTATGCAATACACAGATTATATTGGGGAATTTTGATTTTGTAGGAAAACCCAGAGAAAAGAAAATACTTGAGGCTAAAAATTGTCAATCTGCAGATCGCTCTGGTGCTTGAGTTAATCGGATTATAACATACAAAATCAACTAAACAAAGCATAGTATAAGATTCAGTGTATGAAAATGGTGATTTCAAAGGAAAAAGGAACAGAGTTCAACAATAAAATAAAAATCTCACCATGATTCTTATTTATCATGGGGATTC…	2276-1014	420	45966.6	7.31
PgTCP24-34	comp65060_c1_seq34	3048	CGGTGGTGTGTGTGACAACTATTTTGGAGTTGTCTTGATGTCGGTGTGCGGTAACTGTTGAATAATATCCTTTCTATGTATTTAGTGTAAATGTGAAATATTCACTCTATCGGCAAAGTTGGTATAATTTTGACTGAATTATTATGCAATACACAGATTATATTGGGGAATTTTGATTTTGTAGGAAAACCCAGAGAAAAGAAAATACTTGAGGCTAAAAATTGTCAATCTGCAGATCGCTCTGGTGCTTGAGTTAATCGGATTATAACATACAAAATCAACTAAACAAAGCATAGTATAAGATTCAGTGTATGAAAATGGTGATTTCAAAGGAAAAAGGAACAGAGTTCAACAATAAAATAAAAATCTCACCATGATTCTTATTTATCATGGGGATTC…	2276-1014	420	45966.6	7.31
PgTCP24-35	comp65060_c1_seq35	2389	CGGTGGTGTGTGTGACAACTATTTTGGAGTTGTCTTGATGTCGGTGTGCGGTAACTGTTGAATAATATCCTTTCTATGTATTTAGTGTAAATGTGAAATATTCACTCTATCGGCAAAGTTGGTATAATTTTGACTGAATTATTATGCAATACACAGATTATATTGGGGAATTTTGATTTTGTAGGAAAACCCAGAGAAAAGAAAATACTTGAGGCTAAAAATTGTCAATCTGCAGATCGCTCTGGTGCTTGAGTTAATCGGATTATAACATACAAAATCAACTAAACAAAGCATAGTATAAGATTCAGTGTATGAAAATGGTGATTTCAAAGGAAAAAGGAACAGAGTTCAACAATAAAATAAAAATCTCACCATGATTCTTATTTATCATGGGGATTC…	2252-991	420	45966.6	7.31
PgTCP24-37	comp65060_c1_seq37	3117	CGGTGGTGTGTGTGACAACTATTTTGGAGTTGTCTTGATGTCGGTGTGCGGTAACTGTTGAATAATATCCTTTCTATGTATTTAGTGTAAATGTGAAATATTCACTCTATCGGCAAAGTTGGTATAATTTTGACTGAATTATTATGCAATACACAGATTATATTGGGGAATTTTGATTTTGTAGGAAAACCCAGAGAAAAGAAAATACTTGAGGCTAAAAATTGTCAATCTGCAGATCGCTCTGGTGCTTGAGTTAATCGGATTATAACATACAAAATCAACTAAACAAAGCATAGTATAAGATTCAGTGTATGAAAATGGTGATTTCAAAGGAAAAAGGAACAGAGTTCAACAATAAAATAAAAATCTCACCATGATTCTTATTTATCATGGGGATTC…	2262-991	423	46270.9	7.31
PgTCP24-38	comp65060_c1_seq38	1771	ATGGTATATCCAATCAAAACACACAACAAATGCATTCTAGGCAAAGCAGATAGATAAATTATGTCCAAACACAACACGTGAACGCCAGATAAATCACTTCAAATATAATTAAGCAAGACATACAATTTTCAGAAGCATTGTCATAATATGTTGCCCCAGAAAGAGAATGCAGGCTCTCTCTTTAGAGTTCCACTACTTCTCCACCTTCCTTTACCTGCACCAGAGAAGTAGATGGGCAATGAACTCAGTTCTTTCCTTTCCCCTTTTGATCTAACCTGCCAGCATCTCCGTAGCAGAGTTGTAAGCGGCCGTCGAATCCAGCTGGAAACTGGTGGTGGTGGTGTTGATTCTCCGCTGGTGCAGCATTTGGAGCCGTAGAACTGAGGAAGAAAGGTAAAT…	1552-245	435	47415.1	6.93
PgTCP24-39	comp65060_c1_seq39	566	CCTTTGGAACAATCTGATCCTTGACCAGAACATAGTATGTTCCTGCCATTGCACCAAGAATGAAACGCAAGAGAAAGACTACTGGATTCACAGGCCTCTCCAAGTCCTCTACCTTTGGACCAAGCGATTAAATATGCCAAACTTGTTACCAATTTTGCTGTATTTTGCTTCTAGGGTTCTAGCCAATTACCCAAATCGCCGATTTGCTGTATTTCGCTTCTAGGGTTCTAGCCAATTTACCCAATTCACAGACCGTAGCGTATTACATATTAGTTTTTGACAAAGAAACATTCTGTTGCTGCGGACAGAAATTCGGATCAATAACCAATTCCAAATGATCAGTAGAATCAAACCCAATTTCAGTAGTACCTCCACTTGACCTCTTTTCGTCACTGAGTT…	134-223	29
PgTCP24-04	comp65060_c1_seq4	1632	GAAGCATTGTCATAATATGTTGCCCCAGAAAGAGAATGCAGGCTCTCTCTTTAGAGTTCCACTACTTCTCCACCTTCCCTTACCTGCACCAGATGGGCAATGAACTCAGTTCTTTCCTTTCCCCTTTTGATCTAACCTGCCAGCATCTCCGTAGCAGAGTTGTAAGCGGCCGTCGAATCCAGCTGGAAACTGGTGGTGGTGGTGTTGATTCTCCGCTGGTGCAGCATTTGGAGCCGTAGAACTGAGGAAGAAAGGTAAATTTGATCCGTCAATGGGAGAAAACCTCTGAAGTTGAGGTAACAGAGACGGTGAATTGGACTGAAGGGTCCCCCTATTGAAACCAGCAAGGCCGGAAGAGATGGAGAAGTTAAGATTGTAATTGCTCCCGCCAGCCGCAGT…	1413-106	435	47415.1	6.93
PgTCP24-42	comp65060_c1_seq42	1688	ATGGTATATCCAATCAAAACACACAACAAATGCATTCTAGGCAAAGCAGATAGATAAATTATGTCCAAACACAACACGTGAACGCCAGATAAATCACTTCAAATATAATTAAGCAAGACATACAATTTTCAGAAGCATTGTCATAATATGTTGCCCCAGAAAGAGAATGCAGGCTCTCTCTTTAGAGTTCCACTACTTCTCCACCTTCCTTTACCTGCACCAGAGAAGTAGATGGGCAATGAACTCAGTTCTTTCCTTTCCCCTTTTGATCTAACCTGCCAGCATCTCCGTAGCAGAGTTGTAAGCGGCCGTCGAATCCAGCTGGAAACTGGTGGTGGTGGTGTTGATTCTCCGCTGGTGCAGCATTTGGAGCCGTAGAACTGAGGAAGAAAGGTAAAT…	1552-245	435	47415.1	6.93
PgTCP24-43	comp65060_c1_seq43	1762	ATGGTATATCCAATCAAAACACACAACAAATGCATTCTAGGCAAAGCAGATAGATAAATTATGTCCAAACACAACACGTGAACGCCAGATAAATCACTTCAAATATAATTAAGCAAGACATACAATTTTCAGAAGCATTGTCATAATATGTTGCCCCAGAAAGAGAATGCAGGCTCTCTCTTTAGAGTTCCACTACTTCTCCACCTTCCTTTACCTGCACCAGAGAAGTAGATGGGCAATGAACTCAGTTCTTTCCTTTCCCCTTTTGATCTAACCTGCCAGCATCTCCGTAGCAGAGTTGTAAGCGGCCGTCGAATCCAGCTGGAAACTGGTGGTGGTGGTGTTGATTCTCCGCTGGTGCAGCATTTGGAGCCGTAGAACTGAGGAAGAAAGGTAAAT…	1543-245	432	47110.8	6.93
PgTCP24-05	comp65060_c1_seq5	496	TCTCCTGCAACATCACAACAATACCTCCTAACGACATCACAACAACATAAACCTCCGATTAAATATGCCAAACTTGTTGCCGATTTGCTGTATTTTGCTTCTAGGGTTCTAGCCAATTACCCAAATCGCCGATTTGCTGTATTTCGCTTCTAGGGTTCTAGCCAATTTACCCAATTCACAGACCGTAGCGTATTACATATTAGTTTTTGACAAAGAAACATTCTGTTGCTGCGGACAGAAATTCGGATCAATAACCAATTCCAAATGATCAGTAGAATCAAACCCAATTTCAGTAGTACCTCCACTTGACCTCTTTTCGTCACTGAGTTGCTTAGGGGTGTCCGGAAATGAGGTATTGAGGGAAGGGAGCTCCGCAATGGAACTAGCAGCAGCTTTTAT…	392-150	80
PgTCP24-08	comp65060_c1_seq8	857	GTAACCTTGATCAATACACTAGAAGAAAAAATACAAGAAAAAAGTAATTCATGCTTAAAGATGAAAAATGAATATCACAATGCATAGGAAATGCCACAAAAAAACTTATTAATCTTGAATACAGAGAACAGCTTTTCTACGGCCATATGTAGACCTCACCTGGGTAACAATAACACCAGGGATGTTTGTCCATCTAAAAGGCTACATGCAGTTGCGATCTTATAATGGAAGTTCTGTACACCAATTTCCTTCCAACTTTTCAGATAGGAATACCTCTTGGAACAATCTGATCCTTGACCCACATGTAAATGGGAACCAGAACATAGTATGTTCCTGCCATTGCACCAAGAATGAAACGCAAGAGAAAGACTACTGGATTCACAGGCCTCTCCAAGTCCT…	182-514	110
PgTCP24-09	comp65060_c1_seq9	3090	CGGTGGTGTGTGTGACAACTATTTTGGAGTTGTCTTGATGTCGGTGTGCGGTAACTGTTGAATAATATCCTTTCTATGTATTTAGTGTAAATGTGAAATATTCACTCTATCGGCAAAGTTGGTATAATTTTGACTGAATTATTATGCAATACACAGATTATATTGGGGAATTTTGATTTTGTAGGAAAACCCAGAGAAAAGAAAATACTTGAGGCTAAAAATTGTCAATCTGCAGATCGCTCTGGTGCTTGAGTTAATCGGATTATAACATACAAAATCAACTAAACAAAGCATAGTATAAGATTCAGTGTATGAAAATGGTGATTTCAAAGGAAAAAGGAACAGAGTTCAACAATAAAATAAAAATCTCACCATGATTCTTATTTATCATGGGGATTC…	2235-964	423	46270.9	7.31
PgTCP25-16	comp65547_c0_seq16	487	AAGGTATGAAAGTGTTATGGAGGTAGAGCTCAAAAGGATAGCTTCTGGGGGCAGTGGAAATGATATTGGCCGGTTTTGTGGGTGGCCATCGTCACGGATTGTTAGGGTTTCTAGGGCATCTGGGGGCAAGGACCGGCACAACAAAGTTTGGACCTCGAGAGGGCTTAGGGACCGCCGTGTTCGGCTCTCTGTCACGACCGCGATACAGTTTTATGATCTTCAGTATTTGATAAGTCTTCACTAGAACATGTCGATTTAGGGTACTATTTCGATCTTCAAATCTGAGCTCATGCCGAGATCCATAGCAAACTTGCTCTAATTCAAAATCAGCATCGGGACTCTAAAGGGTCTATGCCGCAGCCGGTCGGACCGTTGGTTGGTGGTTTTAGGATTTTGCAG…	17-244	75	8518.74	11.14
PgTCP25-19	comp65547_c0_seq19	467	AAGGTATGAAAGTGTTATGGAGGTAGAGCTCAAAAGGATAGCTTCTGGGGGCAGTGGAAATGATATTGGCCGGTTTTGTGGGTGGCCATCGTCACGGATTGTTAGGGTTTCTAGGGCATCTGGGGGCAAGGACCGGCACAACAAAGTTTGGACCTCGAGAGGGCTTAGGGACCGCCGTGTTCGGCTCTCTGTCACGACCGCGATACAGTTTTATGATCTTCAGTATTTGATAAGTCTTCACTAGAACATGTCGATTTAGGGTACTATTTCGATCTTCAAATCTGAGCTCATGCCGAGATCCATAGCAAACTTGCTCTAATTCAAAATCAGCATCGGGACTCTAAAGGGTCTATGCCGCAGCCGGTCGGAATTTTGCAGACTACGAATTCATCCAGAGGA…	17-244	75	8518.74	11.14
PgTCP25-25	comp65547_c0_seq25	688	AAGGTATGAAAGTGTTATGGAGGTAGAGCTCAAAAGGATAGCTTCTGGGGGCAGTGGAAATGATATTGGCCGGTTTTGTGGGTGGCCATCGTCACGGATTGTTAGGGTTTCTAGGGCATCTGGGGGCAAGGACCGGCACAACAAAGTTTGGACCTCGAGAGGGCTTAGGGACCGCCGTGTTCGGCTCTCTGTCACGACCGCGATACAGTTTTATGATCTTCAGTATTTGATAAGTCTTCACTAGAACATGTCGATTTAGGGTACTATTTCGATCTTCAAATCTGAGCTCATGCCGAGGTACTATTTGGATCTGTCGATTTAGGGTTTTTCTATGTTGTTTGAATTGGAACTGTTGGAAAGTTTGGTGAATCGAAAATTGTTGTTTTCTTTTTCGGATAT…	17-244	75	8518.74	11.14
PgTCP25-26	comp65547_c0_seq26	708	AAGGTATGAAAGTGTTATGGAGGTAGAGCTCAAAAGGATAGCTTCTGGGGGCAGTGGAAATGATATTGGCCGGTTTTGTGGGTGGCCATCGTCACGGATTGTTAGGGTTTCTAGGGCATCTGGGGGCAAGGACCGGCACAACAAAGTTTGGACCTCGAGAGGGCTTAGGGACCGCCGTGTTCGGCTCTCTGTCACGACCGCGATACAGTTTTATGATCTTCAGTATTTGATAAGTCTTCACTAGAACATGTCGATTTAGGGTACTATTTCGATCTTCAAATCTGAGCTCATGCCGAGGTACTATTTGGATCTGTCGATTTAGGGTTTTTCTATGTTGTTTGAATTGGAACTGTTGGAAAGTTTGGTGAATCGAAAATTGTTGTTTTCTTTTTCGGATAT…	17-244	75	8518.74	11.14
PgTCP26-01	comp66225_c0_seq1	2951	AGATAGCAAAGAACAAACCCCAACTACTCTGGATCTGGAGACTTTTAACAATCTTCACTCCGGAAGATTAAACTGGGTGTAATATGATAGACACCAAACTGCATTGCCATAGAAAACATATGAAAGTCAAAGGAGCTCATATATACATTAAGAGAAAGAGAGGAACTGAGACATTAGAAGTTGAGCAGCAACAGGAGATGACAAATAAAGGAAACAGATGGGTTTTTATTCACACCATAGGCACCCCAAAAAATCAATCCACTTGAGTACAAGATAATACATTATTTTCACACTCATAAATCTAAGTAATGGCTAAAATCTAATTCAAAATGCAGCACTTCTACAGAAGAACCACCGCTTTTCCATTATCACAGTGGTCTCCTCAATATCATTCAACCA…	2061-1285	258	27123.5	9.71
PgTCP26-02	comp66225_c0_seq2	3068	AGATAGCAAAGAACAAACCCCAACTACTCTGGATCTGGAGACTTTTAACAATCTTCACTCCGGAAGATTAAACTGGGTGTAATATGATAGACACCAAACTGCATTGCCATAGAAAACATATGAAAGTCAAAGGAGCTCATATATACATTAAGAGAAAGAGAGGAACTGAGACATTAGAAGTTGAGCAGCAACAGGAGATGACAAATAAAGGAAACAGATGGGTTTTTATTCACACCATAGGCACCCCAAAAAATCAATCCACTTGAGTACAAGATAATACATTATTTTCACACTCATAAATCTAAGTAATGGCTAAAATCTAATTCAAAATGCAGCACTTCTACAGAAGAACCACCGCTTTTCCATTATCACAGTGGTCTCCTCAATATCATTCAACCA…	2061-1285	258	27123.5	9.71
PgTCP27	comp675176_c0_seq1	649	GTTTCTCTGATAATCGAAAATCGAGCAAGATGCTGCTGCTGATGAGGTTGCAGTAGTGCCCAAAAAGTTCTCAAGAATCCCCACATTAGCCAATTGATGATGAAGTGATATGTGAGAGCTTAAATCTTTATAGGGAGAGACGTCACTATTTTCTTGACTACGAGAAGTCATCAATTCTTCTTCGCCTGCTGAAAAGACAGAATTAGGGTTTCCGGCAGACCCTAATTGGGCCAAATTGTAACTAGGAGTTGTTTGATGATCAGACAAGTAGTGTTGTTGTTTTGAATTTTCAAGGCATCTGATCATCATTTTTTCCCTTGTTCTCTCCTTTGCTCTTGCTCTTGCCTTGTCCCTTAGCTCCTTGGCAATATGATTATATTTAGTACCACATCCTCCTCC…	633->1	210	23434.3	9.06
PgTCP28	comp714272_c0_seq1	484	TTCTTCTCCAACATGTCATCTAATTATTCACATGATCAAAACCCTAACTCTACCACACCGCAGGAAGAAGAATATCATCCTAATTTTGCCCTACACTTCCCTTCTCCATTTCTGGATGACAATCAGCTCCTCTTCAATCACATATTTCCACACCACCAGCAGCAGCTCATGGTAGCTGATGATCAGATCAACCATAAAGCAGATTTGGGTTGCCGGGTCACAAACAAGCGTAGCATCAACACCATCAACACAAGAGAGGAGATTTCTGTCATAACTACTGCAGCCACTCATCATCTTCCAATGCCTTCCTCCTCCGAAGTTGCACAAAAGGGGAAGACAAGTACTAATGATAGTAAAGGTCCATCGACACAAAGGAAAAGAGGGAAGAAGGATAGGCAC…	13->483	156	18065.1	9.51
