# Supplementary material for: Genome-wide identification and integrated analysis of TCP genes controlling ginsenoside biosynthesis in Panax ginseng
Source: BMC Plant Biol. 2024 Jan 13;24:47. doi: 10.1186/s12870-024-04729-x (PMC10787463; doi:10.1186/s12870-024-04729-x)
Supplement: Supplementary file 2 — Additional file 2: Table S2. The identified genes used as evolutionary controls for PgTPC gene phylogenetic analysis. [file 12870_2024_4729_MOESM2_ESM.xlsx]

## Sheet: Sheet1
Table S2. The identified genes used as evolutionary controls for PgTPC gene phylogenetic analysis.
Species	Gene	GenBank Accession No.	Length (aa)	Amino Acids sequences	Group
Solanum lycopersicum	SlTCP5	GQ496323.1	284	MITREEKGNVVNDDGNKSKACTTSTSTTSWTRLKDPRIVRVSRAFGGKDRHSKVCTVRGLRDRRVRLSVPTAIQLYDLQDRLGLNQPSKVVDWLLDAAKNEIDELPPLQIPPGSLNPNLYPMLGNAPQITTNKEGRINWDNNIPLEPPNNNALGYNPNFFKWDPSNLSLAHSENSLSHQHDHHQNFNLMSSMPLTSHHQPVVYPPGLPQFFHQHNNNINVGASSSSEFDPKEINFQMLSNNSGSENPLSTSTNSFRHSIDSTNQSIRPFHFLPSQNCDDTEPSN	CIN
Solanum lycopersicum	SlTCP11	GQ496329.1	523	MELTDLQNNNTNSNSKQQTTTNNTTPSPPLHHQQQHQYQLLSQHHHHQQQQQLQQQHGRSSVPFMTSISIQPNAQAPITNSATNASPSTSSPTPPQPPHLVDASLAIATRSDTLVDPNKKSQLAIQQTQPVQPQQPPPKRQTKDRHTKVDGRGRRIRMPAACAARVFQLTRELGHKSDGETIEWLLQQAEPAIIAATGTGTIPANFSTLNISLRSSGSTLSAPPSKSAPHSFHSALALAAAHQTPHPFEEGFSQMLGFHHNTHLLTQNPIAESIPGGGGGGGSSGDGGGVGGQEGADNYLRKRYREDLFKEEGSSNQQGEASGGSSSPSNKQFKGNSPQLPNKPNSQEGVAGPSSNMLRHTNVIPATGLWAVAPPPTSGTTGGSPFWMLPVTSGQTLSA…	PCF
Solanum lycopersicum	SlTCP22	GQ496342.1	371	MFPSSNNHDTFSYTSKTFLERSFTYDHQNPSSSSRQEDNPFFLNFPSPFLDHNESPLSQILPQDHHVKEGNFTHLSSETSKEEMSIEAKPSSKKRSLSTTPRRRTGKKDRHSKICTAQGVRDRRVRLSLHIARKFFDLQDMLGFDKASKTIEWLFSKSNNAIKDLSENTPQKEYSDGNKIVINSNNSSSYEGKSDSFMSECEENSINELGKDKEKIMQNNPHKRESREKARARARERTKEKMMIKGNPSNMFDQLGSSRSNSGFLDQDSNNNSYNTSVNQEKGSPHEANSQSLEHHFPIQNYLGGASNSSTIDVGNCFMSFHGNWEINYAPMKSTNYSTTFAGNPSSIYLAQQYQTLDQEKNLSSKHHRLE	CYC/TB1
Arabidopsis thaliana	AtTCP23	NP_174789.1	341	MESHNNNQSNNNTTGSAHLVPSMGPISGSVSLTTTAPNSTTTTVTAAKTPAKRPSKDRHIKVDGRGRRIRMPAICAARVFQLTRELQHKSDGETIEWLLQQAEPAIIAATGTGTIPANISTLNISLRSSGSTLSAPLSKSFHMGRAAQNAAVFGFQQQLYHPHHITTDSSSSSLPKTFREEDLFKDPNFLDQEPGSRSPKPGSEAPDQDPGSTRSRTQNMIPPMWALAPTPASTNGGSAFWMLPVGGGGGPANVQDPSQHMWAFNPGHYPGRIGSVQLGSMLVGGQQLGLGVAENNNLGLFSGGGGDGGRVGLGMSLEQKPQHQVSDHATRDQNPTIDGSP	PCF
Arabidopsis thaliana	AtTCP18	NP_001327556.1	434	MNNNIFSTTTTINDDYMLFPYNDHYSSQPLLPFSPSSSINDILIHSTSNTSNNHLDHHHQFQQPSPFSHFEFAPDCALLTSFHPENNGHDDNQTIPNDNHHPSLHFPLNNTIVEQPTEPSETINLIEDSQRISTSQDPKMKKAKKPSRTDRHSKIKTAKGTRDRRMRLSLDVAKELFGLQDMLGFDKASKTVEWLLTQAKPEIIKIATTLSHHGCFSSGDESHIRPVLGSMDTSSDLCELASMWTVDDRGSNTNTTETRGNKVDGRSMRGKRKRPEPRTPILKKLSKEERAKARERAKGRTMEKMMMKMKGRSQLVKVVEEDAHDHGEIIKNNNRSQVNRSSFEMTHCEDKIEELCKNDRFAVCNEFIMNKKDHISNESYDLVNYKPNSSFPVINHHRS…	CIN
Arabidopsis thaliana	AtTCP13	NP_850501.1	355	MNIVSWKDANDEVAGGATTRREREVKEDQEETEVRATSGKTVIKKQPTSISSSSSSWMKSKDPRIVRVSRAFGGKDRHSKVCTLRGLRDRRVRLSVPTAIQLYDLQERLGVDQPSKAVDWLLDAAKEEIDELPPLPISPENFSIFNHHQSFLNLGQRPGQDPTQLGFKINGCVQKSTTTSREENDREKGENDVVYTNNHHVGSYGTYHNLEHHHHHHQHLSLQADYHSHQLHSLVPFPSQILVCPMTTSPTTTTIQSLFPSSSSAGSGTMETLDPRQMVSHFQMPLMGNSSSSSSQNISTLYSLLHGSSSNNGGRDIDNRMSSVQFNRTNSTTTANMSRHLGSERCTSRGSDHHM	CYC/TB1
Oryza sativa	OsTCP10	NP_001053361.1	206	MASRDAATFQVYRPMAMPTPAALPPSSQQITMPFTAALVDAVLPAPRKAAATQGGKDRHSKVNGRGRRVRMPIVCAARVFQLTRELGLKSDGQTIEWLLRQAEPSILAATGSGTTPAVFSCSSAPSTASSSFLLGKRPRQEDHEAPTFWEALQQQPRPAVSSWGALVSPSQEAQAYASSVAQVHHLNLLSALSGAATRRPAQEESR	PCF
Oryza sativa	OsTCP17	NP_001063149.2	258	MQQQLDQQQQQQQHQYDHFFSGHGQFNSETLEAVLCRPPRGAAADPAVPAAAAAAAVLTAARNGGGGHGRARKRPFRTDRHSKIRTAQGVRDRRMRLSLDVARDFFALQDRLGFDKASKTVDWLLTQSKPAIDRLAADPSSSSHRAAGDTRMSSAERGGDHHMVAVGAAGSGKGDADKARGPRGGRSAPMELGCELGRLVPAPVLGEYYYELAEMMSNNTGGEGDDDGDYDDDGDFLDDSGFLCHYRSKKKFSIKDIS	CIN
Oryza sativa	OsTCP11	NP_001056024.1	294	MTSNNSTNEELGGGGRKAADKPSGGGGAAAAVASSRHWSASTESRIVRVSRVFGGKDRHSKVRTVKGLRDRRVRLSVPTAIQLYDLQDRLGLSQPSKVVDWLINAAQAEIDKLPPLQFPPHDHDLVAAAASSMAPPPFANGGDGHHGASASSMLEDGDKAAGGGGMKAFMSLSNSLGLLNAATMPATLAAHHHHHHHAAAYYAAAESWGNGGNGGHHHDVSHGVSPSAHNSPFPSLLSLAPGSHHQFVFYSPEGGGFAVKEAAAEQFPVDSLDHSQGQLTLSSARSFLHSGSQG	CYC/TB1
