# Supplementary material for: Genome-wide identification and integrated analysis of TCP genes controlling ginsenoside biosynthesis in Panax ginseng
Source: BMC Plant Biol. 2024 Jan 13;24:47. doi: 10.1186/s12870-024-04729-x (PMC10787463; doi:10.1186/s12870-024-04729-x)
Supplement: Supplementary file 3 — Additional file 3: Table S3. The classification, annotation and GO functional categorization of the PgTCP gene transcripts. [file 12870_2024_4729_MOESM3_ESM.xlsx]

## Sheet: Sheet1
Table S3. The classification, annotation and GO functional categorization of the PgTCP gene transcripts
Gene	Annotation	Length (bp)	e-Value	GO category	GO term
PgTCP01	transcription factor TCP7-like	410	1.69373e-50	BP，MF,CC	P:regulation of transcription, DNA-templated; F:DNA-binding transcription factor activity; F:sequence-specific DNA binding; C:nucleus
PgTCP02	transcription factor TCP5	255	2.43618e-38	BP，MF	P:regulation of transcription, DNA-templated; F:DNA-binding transcription factor activity
PgTCP03	transcription factor TCP5	310	1.96745e-44	BP，MF,CC	P:regulation of transcription, DNA-templated; F:DNA-binding transcription factor activity; F:sequence-specific DNA binding; C:nucleus
PgTCP04	transcription factor TCP2-like	229	4.7994e-16	BP，MF,CC	P:regulation of transcription, DNA-templated; P:regulation of secondary shoot formation; F:DNA-binding transcription factor activity; F:sequence-specific DNA binding; C:nucleus
PgTCP05	transcription factor TCP12-like	1590	4.8076e-76	BP	P:regulation of biological process
PgTCP06-01	transcription factor TCP11-like	1262	3.14396e-32	BP，MF,CC	P:regulation of transcription, DNA-templated; F:DNA-binding transcription factor activity; F:sequence-specific DNA binding; C:nucleus
PgTCP06-02	transcription factor TCP11-like	1227	1.57814e-32	BP，MF,CC	P:regulation of transcription, DNA-templated; F:DNA-binding transcription factor activity; F:sequence-specific DNA binding; C:nucleus
PgTCP07-01	transcription factor PCF1-like	858	1.16914e-34	MF,CC	F:DNA-binding transcription factor activity; F:sequence-specific DNA binding; C:nucleus
PgTCP07-02	transcription factor PCF1-like	876	2.97345e-31	MF,CC	F:DNA-binding transcription factor activity; F:sequence-specific DNA binding; C:nucleus
PgTCP08	transcription factor TCP24	535	3.56617e-33	BP，MF,CC	P:regulation of transcription, DNA-templated; F:DNA-binding transcription factor activity; F:sequence-specific DNA binding; C:nucleus
PgTCP09-01	transcription factor TCP7	1463	2.11828e-80	BP，MF,CC	P:regulation of transcription, DNA-templated; F:DNA-binding transcription factor activity; F:sequence-specific DNA binding; C:nucleus
PgTCP09-02	transcription factor TCP7	1499	2.97977e-80	BP，MF,CC	P:regulation of transcription, DNA-templated; F:DNA-binding transcription factor activity; F:sequence-specific DNA binding; C:nucleus
PgTCP09-03	transcription factor TCP7	1488	2.66088e-80	BP，MF,CC	P:regulation of transcription, DNA-templated; F:DNA-binding transcription factor activity; F:sequence-specific DNA binding; C:nucleus
PgTCP09-04	transcription factor TCP7	1474	2.30844e-80	BP，MF,CC	P:regulation of transcription, DNA-templated; F:DNA-binding transcription factor activity; F:sequence-specific DNA binding; C:nucleus
PgTCP10	transcription factor TCP9	1140	4.54293e-74	BP，MF,CC	P:regulation of transcription, DNA-templated; F:DNA-binding transcription factor activity; F:sequence-specific DNA binding; C:nucleus
PgTCP11-06	transcription factor TCP15-like	711	9.47612e-07	BP，MF	P:regulation of transcription, DNA-templated; F:DNA-binding transcription factor activity
PgTCP11-07	transcription factor TCP15-like	589	1.93841e-07	BP，MF	P:regulation of transcription, DNA-templated; F:DNA-binding transcription factor activity
PgTCP12	transcription factor TCP11	1143	2.26248e-57	MF,CC	F:DNA-binding transcription factor activity; F:sequence-specific DNA binding; C:nucleus
PgTCP13-01	transcription factor TCP4-like	1266	7.51268e-123	BP，MF,CC	P:regulation of transcription, DNA-templated; F:DNA-binding transcription factor activity; F:sequence-specific DNA binding; C:nucleus
PgTCP13-02	transcription factor TCP4-like	1278	2.12753e-121	BP，MF,CC	P:regulation of transcription, DNA-templated; F:DNA-binding transcription factor activity; F:sequence-specific DNA binding; C:nucleus
PgTCP14	transcription factor TCP9-like	1484	3.7787e-120	BP，MF,	P:cellular metabolic process; P:primary metabolic process; P:organic substance metabolic process; F:peptidase activity
PgTCP15-01	TCP4	690	3.3628e-47	BP，MF	P:regulation of transcription, DNA-templated; F:DNA-binding transcription factor activity
PgTCP15-02	TCP4	1169	3.52088e-45	BP，MF	P:regulation of transcription, DNA-templated; F:DNA-binding transcription factor activity
PgTCP16-01	transcription factor TCP15-like	1227	1.26001e-111	BP，MF	P:regulation of transcription, DNA-templated; F:DNA-binding transcription factor activity
PgTCP16-02	transcription factor TCP15-like	1599	4.51796e-137	BP，MF	P:regulation of transcription, DNA-templated; F:DNA-binding transcription factor activity
PgTCP17-01	transcription factor TCP14	1774	1.43113e-163	BP，MF,CC	P:regulation of transcription, DNA-templated; F:DNA-binding transcription factor activity; F:sequence-specific DNA binding; C:nucleus
PgTCP17-02	transcription factor TCP14	1792	2.08882e-165	BP，MF,CC	P:regulation of transcription, DNA-templated; F:DNA-binding transcription factor activity; F:sequence-specific DNA binding; C:nucleus
PgTCP18	transcription factor TCP20-like	352	2.20825e-49	BP，MF,CC	P:regulation of transcription, DNA-templated; F:DNA-binding transcription factor activity; F:sequence-specific DNA binding; C:nucleus; C:integral component of membrane
PgTCP19	transcription factor TCP15-like	336	1.70481e-33	BP，MF	P:regulation of transcription, DNA-templated; F:DNA-binding transcription factor activity
PgTCP20-03	transcription factor TCP20-like	1632	1.12742e-125	BP，MF,CC	P:regulation of transcription, DNA-templated; F:DNA-binding transcription factor activity; F:sequence-specific DNA binding; C:nucleus; C:integral component of membrane
PgTCP20-04	transcription factor TCP20-like	1746	3.7895e-125	BP，MF,CC	P:regulation of transcription, DNA-templated; F:DNA-binding transcription factor activity; F:sequence-specific DNA binding; C:nucleus; C:integral component of membrane
PgTCP20-06	Transcription factor TCP20	437	3.91445e-62	BP，MF,CC	P:regulation of transcription, DNA-templated; F:DNA-binding transcription factor activity; F:sequence-specific DNA binding; C:nucleus; C:integral component of membrane
PgTCP21	transcription factor TCP9-like isoform X2	1717	1.36729e-106	MF,CC	F:DNA-binding transcription factor activity; F:sequence-specific DNA binding; C:nucleus
PgTCP22-01	transcription factor TCP13	1479	1.6816e-106	BP，MF,CC	P:regulation of transcription, DNA-templated; F:DNA-binding transcription factor activity; F:sequence-specific DNA binding; C:nucleus
PgTCP22-12	transcription factor TCP13	1784	1.17332e-107	BP，MF,CC	P:regulation of transcription, DNA-templated; F:DNA-binding transcription factor activity; F:sequence-specific DNA binding; C:nucleus
PgTCP22-03	transcription factor TCP13	1395	7.68785e-101	BP，MF,CC	P:regulation of transcription, DNA-templated; F:DNA-binding transcription factor activity; F:sequence-specific DNA binding; C:nucleus
PgTCP22-04	transcription factor TCP13	1700	5.09933e-108	BP，MF,CC	P:regulation of transcription, DNA-templated; F:DNA-binding transcription factor activity; F:sequence-specific DNA binding; C:nucleus
PgTCP22-05	transcription factor TCP13	1700	5.55329e-102	BP，MF,CC	P:regulation of transcription, DNA-templated; F:DNA-binding transcription factor activity; F:sequence-specific DNA binding; C:nucleus
PgTCP22-06	transcription factor TCP13	1626	2.4546e-108	BP，MF,CC	P:regulation of transcription, DNA-templated; F:DNA-binding transcription factor activity; F:sequence-specific DNA binding; C:nucleus
PgTCP22-07	transcription factor TCP13	1619	9.80209e-104	BP，MF,CC	P:regulation of transcription, DNA-templated; F:DNA-binding transcription factor activity; F:sequence-specific DNA binding; C:nucleus
PgTCP22-08	transcription factor TCP13	1460	1.23817e-87	BP，MF,CC	P:regulation of transcription, DNA-templated; F:DNA-binding transcription factor activity; F:sequence-specific DNA binding; C:nucleus
PgTCP22-09	transcription factor TCP13	1542	1.1564e-102	BP，MF,CC	P:regulation of transcription, DNA-templated; F:DNA-binding transcription factor activity; F:sequence-specific DNA binding; C:nucleus
PgTCP23	transcription factor TCP8	1111	3.63741e-59	BP，MF,CC	P:regulation of transcription, DNA-templated; P:lipid transport; F:DNA-binding transcription factor activity; F:lipid binding; F:sequence-specific DNA binding; C:nucleus; C:endoplasmic reticulum; C:integral component of membrane
PgTCP24-01	transcription factor TCP2-like	1549	1.06928e-161	BP，MF,CC	P:regulation of transcription, DNA-templated; P:regulation of secondary shoot formation; F:DNA-binding transcription factor activity; F:sequence-specific DNA binding; C:nucleus
PgTCP24-10	transcription factor TCP2-like	2339	1.25788e-147	BP，MF	P:regulation of transcription, DNA-templated; F:DNA-binding transcription factor activity
PgTCP24-11	transcription factor TCP2-like	468	3.60769e-44	BP，MF,CC	P:regulation of transcription, DNA-templated; P:regulation of secondary shoot formation; F:DNA-binding transcription factor activity; F:sequence-specific DNA binding; C:nucleus
PgTCP24-12	transcription factor TCP2-like	2431	1.8576e-152	BP，MF	P:regulation of transcription, DNA-templated; F:DNA-binding transcription factor activity
PgTCP24-14	transcription factor TCP2-like	3081	1.01617e-144	BP，MF	P:regulation of transcription, DNA-templated; F:DNA-binding transcription factor activity
PgTCP24-15	transcription factor TCP2-like	2348	8.11215e-153	BP，MF	P:regulation of transcription, DNA-templated; F:DNA-binding transcription factor activity
PgTCP24-19	transcription factor TCP2-like	3057	5.42095e-150	BP，MF	P:regulation of transcription, DNA-templated; F:DNA-binding transcription factor activity
PgTCP24-02	transcription factor TCP2-like	2998	5.07663e-145	BP，MF	P:regulation of transcription, DNA-templated; F:DNA-binding transcription factor activity
PgTCP24-21	transcription factor TCP2-like	3140	1.09106e-149	BP，MF	P:regulation of transcription, DNA-templated; F:DNA-binding transcription factor activity
PgTCP24-22	transcription factor TCP2-like	2422	2.84974e-147	BP，MF	P:regulation of transcription, DNA-templated; F:DNA-binding transcription factor activity
PgTCP24-23	transcription factor TCP2-like	753	9.97858e-83	BP，MF,CC	P:regulation of transcription, DNA-templated; P:regulation of secondary shoot formation; F:DNA-binding transcription factor activity; F:sequence-specific DNA binding; C:nucleus
PgTCP24-25	transcription factor TCP2-like	3034	4.53937e-150	BP，MF	P:regulation of transcription, DNA-templated; F:DNA-binding transcription factor activity
PgTCP24-28	transcription factor TCP2-like	1679	2.0844e-155	BP，MF,CC	P:regulation of transcription, DNA-templated; P:regulation of secondary shoot formation; F:DNA-binding transcription factor activity; F:sequence-specific DNA binding; C:nucleus
PgTCP24-31	transcription factor TCP2-like	3007	3.60902e-150	BP，MF	P:regulation of transcription, DNA-templated; F:DNA-binding transcription factor activity
PgTCP24-32	transcription factor TCP2-like	3108	1.26589e-144	BP，MF	P:regulation of transcription, DNA-templated; F:DNA-binding transcription factor activity
PgTCP24-33	transcription factor TCP2-like	3131	1.50043e-144	BP，MF	P:regulation of transcription, DNA-templated; F:DNA-binding transcription factor activity
PgTCP24-34	transcription factor TCP2-like	3048	7.56195e-145	BP，MF	P:regulation of transcription, DNA-templated; F:DNA-binding transcription factor activity
PgTCP24-35	transcription factor TCP2-like	2389	2.07059e-147	BP，MF	P:regulation of transcription, DNA-templated; F:DNA-binding transcription factor activity
PgTCP24-37	transcription factor TCP2-like	3117	9.17288e-150	BP，MF	P:regulation of transcription, DNA-templated; F:DNA-binding transcription factor activity
PgTCP24-38	transcription factor TCP2-like	1771	1.38953e-160	BP，MF,CC	P:regulation of transcription, DNA-templated; P:regulation of secondary shoot formation; F:DNA-binding transcription factor activity; F:sequence-specific DNA binding; C:nucleus
PgTCP24-39	transcription factor TCP2-like	566	1.21089e-43	BP，MF,CC	P:regulation of transcription, DNA-templated; P:regulation of secondary shoot formation; F:DNA-binding transcription factor activity; F:sequence-specific DNA binding; C:nucleus
PgTCP24-04	transcription factor TCP2-like	1632	2.8568e-161	BP，MF,CC	P:regulation of transcription, DNA-templated; P:regulation of secondary shoot formation; F:DNA-binding transcription factor activity; F:sequence-specific DNA binding; C:nucleus
PgTCP24-42	transcription factor TCP2-like	1688	5.33087e-161	BP，MF,CC	P:regulation of transcription, DNA-templated; P:regulation of secondary shoot formation; F:DNA-binding transcription factor activity; F:sequence-specific DNA binding; C:nucleus
PgTCP24-43	transcription factor TCP2-like	1762	5.39172e-155	BP，MF,CC	P:regulation of transcription, DNA-templated; P:regulation of secondary shoot formation; F:DNA-binding transcription factor activity; F:sequence-specific DNA binding; C:nucleus
PgTCP24-05	transcription factor TCP2-like	496	5.24194e-44	BP，MF,CC	P:regulation of transcription, DNA-templated; P:regulation of secondary shoot formation; F:DNA-binding transcription factor activity; F:sequence-specific DNA binding; C:nucleus
PgTCP24-08	transcription factor TCP2-like	857	2.95418e-42	BP，MF,CC	P:regulation of transcription, DNA-templated; P:regulation of secondary shoot formation; F:DNA-binding transcription factor activity; F:sequence-specific DNA binding; C:nucleus
PgTCP24-09	transcription factor TCP2-like	3090	7.32872e-150	BP，MF	P:regulation of transcription, DNA-templated; F:DNA-binding transcription factor activity
PgTCP25-16	TB1-like TCP family transcription factor	487	9.73495e-30	BP，MF	P:regulation of transcription, DNA-templated; F:DNA-binding transcription factor activity
PgTCP25-19	TB1-like TCP family transcription factor	467	7.60853e-30	BP，MF	P:regulation of transcription, DNA-templated; F:DNA-binding transcription factor activity
PgTCP25-25	TB1-like TCP family transcription factor	688	8.53202e-29	BP，MF	P:regulation of transcription, DNA-templated; F:DNA-binding transcription factor activity
PgTCP25-26	TB1-like TCP family transcription factor	708	1.01933e-28	BP，MF	P:regulation of transcription, DNA-templated; F:DNA-binding transcription factor activity
PgTCP26-01	transcription factor TCP7	2951	5.973e-83	BP，MF,CC	P:regulation of transcription, DNA-templated; P:regulation of circadian rhythm; F:DNA-binding transcription factor activity; F:sequence-specific DNA binding; C:nucleus
PgTCP26-02	transcription factor TCP7	3068	1.00935e-82	BP，MF,CC	P:regulation of transcription, DNA-templated; P:regulation of circadian rhythm; F:DNA-binding transcription factor activity; F:sequence-specific DNA binding; C:nucleus
PgTCP27	TCP domain protein 12	649	2.20333e-23	BP，MF	P:regulation of transcription, DNA-templated; F:DNA-binding transcription factor activity
PgTCP28	Transcription factor TCP12	484	3.93749e-24	BP，MF,CC	P:regulation of transcription, DNA-templated; P:regulation of secondary shoot formation; F:DNA-binding transcription factor activity; F:sequence-specific DNA binding; C:nucleus

## Sheet: Sheet2
	PgNF-YA01-01
	PgNF-YA01-02
	PgNF-YA02-01
	PgNF-YA02-02
	PgNF-YA03
	PgNF-YA04-01
	PgNF-YA04-02
	PgNF-YA05-01
	PgNF-YA05-02
	PgNF-YA05-03
	PgNF-YA05-05
	PgNF-YA05-06
	PgNF-YA05-07
	PgNF-YA05-08
	PgNF-YA05-09
	PgNF-YA05-10
	PgNF-YA05-11
	PgNF-YA05-12
	PgNF-YA06-04
	PgNF-YA06-05
	PgNF-YA06-10
	PgNF-YA06-11
	PgNF-YA06-12
	PgNF-YA06-15
	PgNF-YA06-16
	PgNF-YA06-17
	PgNF-YA06-18
	PgNF-YA07
	PgNF-YA08-21
	PgNF-YA08-28
	PgNF-YA08-38
	PgNF-YA08-41
	PgNF-YA08-42
	PgNF-YA09-01
	PgNF-YA09-02
	PgNF-YA09-04
	PgNF-YA09-05
	PgNF-YA09-08
	PgNF-YA09-10
	PgNF-YA09-11
	PgNF-YA09-12
	PgNF-YA09-14
	PgNF-YA09-15
	PgNF-YA09-16
	PgNF-YA09-18
	PgNF-YA10
	PgNF-YA11
	PgNF-YA12
	PgNF-YA13
	PgNF-YB01
	PgNF-YB02
	PgNF-YB03
	PgNF-YB04
	PgNF-YB05-01
	PgNF-YB05-02
	PgNF-YB06
	PgNF-YB07-01
	PgNF-YB07-04
	PgNF-YB07-06
	PgNF-YB07-07
	PgNF-YB08-05
	PgNF-YB08-12
	PgNF-YB08-15
	PgNF-YB08-19
	PgNF-YB09
	PgNF-YB10-01
	PgNF-YB10-02
	PgNF-YB11-01
	PgNF-YB11-02
	PgNF-YB12
	PgNF-YB13-01
	PgNF-YB13-02
	PgNF-YB14
	PgNF-YC01
	PgNF-YC02-01
	PgNF-YC02-02
	PgNF-YC03-01
	PgNF-YC03-02
	PgNF-YC03-03
	PgNF-YC03-04
	PgNF-YC03-05
	PgNF-YC03-06
	PgNF-YC03-07
	PgNF-YC03-10
	PgNF-YC03-11
	PgNF-YC03-12
	PgNF-YC03-14
	PgNF-YC03-16
	PgNF-YC04
	PgNF-YC05-01
	PgNF-YC05-02
	PgNF-YC05-03
	PgNF-YC05-05
	PgNF-YC06-02
	PgNF-YC06-03
	PgNF-YC06-06
	PgNF-YC06-09
	PgNF-YC06-11
	PgNF-YC06-13
	PgNF-YC06-18
	PgNF-YC07-01
	PgNF-YC07-03
	PgNF-YC07-04
	PgNF-YC07-05
	PgNF-YC07-06
	PgNF-YC08-03
	PgNF-YC08-04
	PgNF-YC08-05
	PgNF-YC08-06
	PgNF-YC08-08
	PgNF-YC09
	PgNF-YC10
	PgNF-YC11
	PgNF-YC12
	PgNF-YC13
