# Supplementary material for: Genome-wide identification and integrated analysis of TCP genes controlling ginsenoside biosynthesis in Panax ginseng
Source: BMC Plant Biol. 2024 Jan 13;24:47. doi: 10.1186/s12870-024-04729-x (PMC10787463; doi:10.1186/s12870-024-04729-x)
Supplement: Supplementary file 4 — Additional file 4: Table S4. The expressions of the PgTCP gene transcripts in 14 tissues, 42 cultivars' roots and 4 aged roots (TPM). [file 12870_2024_4729_MOESM4_ESM.xlsx]

## Sheet: sheet 1
Table S4. The expressions of the PgTCP gene transcripts in 14 tissues, 42 cultivars' roots and 4 aged roots (TPM).
Transcript	cultivar																																										tissue
	S1	S2	S3	S4	S5	S6	S7	S8	S9	S10	S11	S12	S13	S14	S15	S16	S17	S18	S19	S20	S21	S22	S23	S24	S25	S26	S27	S28	S29	S30	S31	S32	S33	S34	S35	S36	S37	S38	S39	S40	S41	S42	Fiber root	Leg root	Main root epiderm	Main root cortex	Rhizome	Arm root	Stem
PgTCP01	0	0	0	0	0	0	0	0	0	0	0	0	0	0	0	0	0	0	0	0	0	0	0	0	0	0	0	0	0	0	0	0	0	0	0	0	0	0	0	0	0	0	0	0	0	0	0	0	0
PgTCP02	0	0	0	0	0	0	0	0	0	0	0	0	0	0	0	0	0	0	0	0	0	0	0	0	0	0	0	0	0	0	0	0	0	0	0	0	0	0	0	0	0	0	0	0	0	0	0	0	0
PgTCP03	0	0	0	0	0	0	0	0	0	0	0	0	0	0	0	0	0	0	0	0	0	0	0	0	0	0	0	0	0	0	0	0	0	0	0	0	0	0	0	0	0	0	0	0	0	0	0	0	0
PgTCP04	0	0	1.48	0	0	1.32	3.49	1.35	0	5.72	5.57	2.2	1.4	1.47	0	1.23	2.46	1.2	1.2	5.2	0	2.17	4.86	3.61	3.11	0	2.21	6.05	0	1.18	2.51	1.1	0	0	1.37	1.39	1.27	2.47	3.19	3.85	4.51	2.37	3.12	0	0	3.55	4.99	1.19	5.41
PgTCP05	0	0	0.18	0	0.28	0	0	0	0	0	0.13	0.13	0	0.17	0	0	0.44	0.29	0.29	1.02	0.19	0	0.29	0.44	0	0	0	0	0	0.57	0.15	0.79	0	0	0	0	0.31	0	0.13	0	0	0.28	0	0.12	0	0.32	4.55	0.14	0.9
PgTCP06-01	0.93	1.37	0.62	3.03	0.64	0.42	0	0	0.35	0.62	0.69	1.29	0.36	0	0.61	1.18	0.91	0.31	0.51	0	0	0	5.15	0.53	0.79	0	0.63	0.38	0.4	0	0.89	0.8	0.32	0.83	0	0.88	0.28	0.3	0.52	0.4	0.31	0.6	0	0.2	0.44	1.34	0.87	0.45	0.16
PgTCP06-02	3.87	5.76	4.49	7.6	4.03	3.99	1.22	2.78	2.57	9.96	3.69	9.29	2.26	8.17	8.4	6.47	3.9	3.86	13.67	4.97	8.06	13.02	9.36	6.32	4.59	1.84	10.94	4.4	6.31	5.59	4.03	3.72	6.62	5.44	7.51	3.04	3.5	10.81	3.28	4.24	4.32	5.67	0.73	1.43	2.29	1	4.25	1.4	0
PgTCP07-01	0.3	7.76	1.59	2.44	2.36	3.2	1.28	1.86	0.3	1.64	1.79	2.18	1.28	2.26	1.91	3.52	1.13	2.08	1.97	2.12	1.43	2.49	0.85	1.94	0.17	0	2.57	0	1.77	1.35	2.87	2.02	0.82	1.16	0.96	1.59	4.06	2.42	4.86	0.4	1.81	1.88	2.12	2.34	3.51	4.71	1.32	2.16	3.46
PgTCP07-02	0	0	0.76	0	0	0.75	0	0	0	0	0	0.84	0	1.34	0	0.66	0.54	0.66	0.76	1.22	0.68	0	0.79	0	2.85	0	0.98	1.35	0	0	0	0.48	0	2.15	0.9	0	0	1.51	1.86	0.76	0	0	0	0.73	0	1.34	1.25	0	0.95
PgTCP08	0	0	0	0	0	0	0	0	0	0	0	0	0	0	0	0	0	0	0	0	0	0	0	0	0	0	0	0	0	0	0	0	0	0	0	0	0	0	0	0	0	0	0	0	0	0	0	0	0
PgTCP09-01	1.14	2.34	0	1.22	0.17	3.74	0	2.8	0	0	0	0	0	1.07	4.54	1.91	0	7.11	1.29	0	2.43	0	0.66	0	0	1.12	3.2	3.05	0.94	1.22	0.28	5.13	8.37	1.55	0	1.28	0	1.24	4.82	0.85	3.04	5.24	2.04	5.04	0	0	0	0	0.22
PgTCP09-02	0	0	1.74	0	0	1.24	0	0	0.76	0	0	1.53	0.86	0	0	0	0	1.58	0	0	0	1.85	0	2.45	0	1.41	0.88	0	0.82	1.04	0	0	0	3.75	0	0	0	0.66	0	0	0	0	0	0	0	0	0	0	0
PgTCP09-03	0	1.37	2.63	3.27	6.26	1.01	0	2.26	0	0.69	0.54	2.79	0	0	0	5.93	0.83	1.18	3.38	9.12	0	0	3.16	2.15	4.66	0.33	0.35	2.61	0.63	0.71	4.25	3.87	0	0.62	0	0	5.01	0.47	4.93	0.93	0	2.69	8.05	7.18	4.76	1.82	3.84	8.1	4.85
PgTCP09-04	2.17	2.65	5.02	0	10.82	5.14	1.88	2.9	1.65	7.14	5.27	5.85	0.94	5.13	11.83	13.1	2.99	7.24	11.6	21.26	6.68	8.33	5.46	9.21	7.13	4.96	6.91	4.34	0.63	0.72	7.53	14.79	4.42	4.6	2.66	0	5.17	2.63	10.98	2.57	6.58	3.71	18.42	18.46	10.76	3.25	8.9	14.77	3.82
PgTCP10	1.36	2.52	2.01	3.63	6.81	4.31	0.38	3	0.9	1.95	3.99	3.19	0.24	0.98	2.44	4.15	3.54	3.48	1.84	7.15	1.32	2.96	7.61	6.37	4.06	0.28	5.5	3.33	0.66	2.21	1.28	5.78	5.27	4.31	1.62	0.71	3.66	2.11	6.99	2.4	2.89	3.4	6.57	8.44	2.41	4.53	7.27	6.83	7.3
PgTCP11-06	0	0	0	0	0	0	0	0	0	0	0.31	0	0	0	0.33	0.34	0	0	0	0	0	0	0	0	0	0	0	0	0	0	0	0	0	0	0	0	0	0	0	0	0	0	0	0	0	0	0	0	0
PgTCP11-07	0	3.26	1.01	0.46	1.17	0.46	0.38	0.46	0	0.49	0.38	0.75	0	0	0.82	1.67	1.68	0.41	0	0.36	0	0	0	2.06	1.03	0	0	0.52	0.88	0.4	1.29	1.87	1.22	1.37	0	0	2.16	0	1.08	1.32	1.16	0.8	0.53	0.36	0.75	3.64	2.14	0.4	2.2
PgTCP12	1.13	1.98	2.01	5.88	2.72	2.49	0	1.84	0.68	1.46	0.57	2.06	0.94	3.42	0.61	2.07	3.33	0.41	2.04	3.21	3.42	3.32	0.62	2.46	2.28	3.12	1.13	2.55	0.88	1.4	1.08	2.23	3.03	0.45	0.92	0.24	1.29	1.47	2.15	0	1.34	1.39	1.83	1.93	1.11	1.81	2.77	2.4	1.46
PgTCP13-01	0.41	0.91	1.24	1.63	1.16	0.83	0.51	0.41	0.81	0.82	1.02	0	0.42	2.2	0	1.67	1.09	0	0	4.37	0	0	1.04	4.34	1.14	0.77	0.51	3.59	0.2	0	1.15	4.35	2	1.32	0.42	0.64	3.86	0.76	0	0.98	0.62	7.81	0.47	0	0	0.54	3.26	1.26	0.82
PgTCP13-02	0	0.86	1	0	1.09	0.79	0	0	0	2.21	0	3.17	0	0	0.72	0	2.07	1.82	3.27	2.35	1.87	1.31	0.98	0.82	0	0	0	1.67	0	1.25	0	0	0	1.91	0	0	0	0	4.3	0	0.59	1.49	0	0.78	1.65	0	0	0	0
PgTCP14	5.86	7.54	5.17	13.81	8	6.74	4.3	10.54	5.85	2.41	4.77	5.01	6.13	3.72	5.87	5.52	4.6	2.49	3.58	3.81	4.82	7.04	11.58	4.23	6.17	2.38	7.07	5.07	4.69	7.35	4.39	4.69	11.56	5.17	12.87	3.96	3.11	7.05	12.16	7.48	4.99	4.56	4.6	6.01	3.95	2.76	3.74	5.5	11.66
PgTCP15-01	2.5	0	0	0	0	0	0	0	1.9	1.58	0	1.26	1.31	0	0	0	1.57	0	0	0	3.67	0	0	1.41	0	0.08	0	0.24	1.2	2.69	0	0	0	0	1.81	0	0	3.71	0	0	0	0	0	0	1.16	0.31	2.01	0	0.22
PgTCP15-02	2.55	5.09	7.6	7.96	6.07	3.98	4.6	3.37	1.99	10	5.55	6.41	4.56	12.65	7.12	5.66	7.63	11.97	6.17	12.31	10.23	7.21	14.42	12.21	4.2	5.77	4.43	10.59	1.02	1.4	4.37	4.18	6.93	10.15	7.98	4.37	4.82	6.07	6.29	6.17	4.32	11.09	2.3	2.74	0.42	0.71	3.84	1.17	0.41
PgTCP16-01	0.21	0.67	0.23	0.63	0	0	0.52	0.38	0.42	1.02	0.28	1.61	0	0.23	1.13	1.72	0.32	1.07	2.1	1.85	0.78	0.65	1.14	1.71	1.17	0.26	0.62	0	0	0.76	0.4	0.73	0	0.99	0.21	0	0.8	1.56	0	0.4	0	0.19	0.62	0.61	0	0.28	0.2	0	4.9
PgTCP16-02	0	0	0	0	1.51	0.64	0	0.68	0.32	0.6	0.19	0.36	0.17	0	0	0.45	0.64	0.77	0.99	1.37	0.52	0.81	1.16	0.29	0	0	0.2	0.36	0.62	2.54	0	0.63	2.14	1.32	0	0	0	0	0.63	0	0.95	0.28	1.38	1.39	0.52	0.11	0	1.7	8.47
PgTCP17-01	0	1.08	1.91	0	2.84	5.9	1.91	1.37	2.43	6.12	2.72	2.09	1.49	9.52	0	2.82	2.26	3.65	5.85	2.72	18.2	3.98	9.79	5.46	2.56	3.86	6.42	1.88	0.67	1.23	2.1	1.77	0	2	0.59	1.24	4.08	3.82	3.02	1.6	2.69	0.65	4.16	2.74	2.55	0	4.34	3.3	2.86
PgTCP17-02	1.14	4.92	0	2.99	0	0	0	1.25	0	6.77	5.05	5.24	0	14.35	3.31	4.36	3.25	2.21	14.97	4.15	10.82	0	13.38	4.92	2.36	5.98	4.23	2.43	3.2	5.59	1.94	1.53	1.4	1.71	0	1.14	1.23	3.48	1.84	1.43	0	1.23	0	1.68	0.49	0.47	0	2.91	3.8
PgTCP18	9.6	5.76	5.35	15.31	14.5	11.23	9.61	1.63	4.79	1.73	11.45	5.98	0.84	6.16	10.79	4.44	6.67	6.53	5.79	10.73	8.46	3.93	21.94	5.82	13.82	2.03	12.04	3.64	3.1	0	3.03	13.25	7.2	8.99	14.85	5.88	9.17	10.46	8.94	1.55	4.77	5.7	6.57	7.64	9.43	10.73	11.33	4.29	8.46
PgTCP19	0	0	0.94	0.85	0	2.54	0	1.72	0.84	1.82	4.97	2.97	0	0.93	0	2.34	2.35	0	3.18	2	0	0	0.77	1.54	0.97	0	0.77	1.92	0	0.75	0	2.1	3.8	0	1.06	0	0.81	3.15	2.9	0	0	0.75	0	1.34	0	3.39	1.59	1.51	1.37
PgTCP20-03	6.72	21.09	15.4	15.26	5.83	14.99	10.94	44.27	16.5	13.49	14.2	23.76	13.59	17.68	3.89	16.12	25.6	5.9	18.27	17.1	21.89	26.42	9.12	19.65	10.88	25.51	16.06	22.67	22.63	86.16	14.86	17.58	16.9	11.59	9.28	5.71	11.52	14.86	10.7	16.63	14.42	11.23	12.01	13.39	9.96	14.24	15.88	12.65	27.44
PgTCP20-04	4.83	2.27	2.31	4.51	2.46	5.66	0.95	5.68	1.06	1.83	3.56	5.78	8.21	3.68	3.9	1.56	6.59	2.96	2.12	1.66	10.02	3.22	10.33	3.15	0	6.91	4.36	1.18	3.53	12.72	3.68	0.6	0	2.04	3.68	3.59	5.54	3.64	1.68	6.08	2.77	0.82	1.13	3.09	2.54	8.2	5.37	6.81	24.18
PgTCP20-06	8.8	27.42	20.3	30.73	14.09	39.47	17.64	30.13	21.32	25.05	35.22	41.74	19.8	37.82	8.47	37.47	30.22	30.04	47.9	35.71	74.89	42.19	32.11	33.15	23.69	28.21	40.82	25.36	25.61	52.82	29.83	29.93	32.2	23.37	17.65	19.54	17.07	50.4	27.53	18.51	25.26	19.87	27.91	25.3	17.84	27.35	25.23	14.02	21.91
PgTCP21	0	0.59	0.82	0.74	1.02	0.59	0.12	0.83	0.59	0.27	0.62	0.22	0.31	0.48	0.67	0.48	1.58	0.13	0.27	0.35	0.35	0.24	2.02	0.38	0.66	0.74	0.62	0.45	0	0.4	0.28	0.37	0.44	1.33	0.3	0	0.56	0.55	0.47	0.57	0.23	0.26	3	1.92	0	0	2.67	2.89	4.25
PgTCP22-01	0	0	0	0	0.3	0	0	0	0	0	0	0	0	0	0.31	0	0	0	0	0	0	0	0	0	0	0	0	0	0	0	0	0	0	0	0	0	0	0	0	0	0	0	0	0	0	0	0	0	0
PgTCP22-12	0	0	0	0	0	0	0	0	0	0	0	0	0	0	0	0	0	0	0	0	0	0	0	0	0	0	0	0	0	0	0	0	0	0	0	0	0	0	0	0	0	0	0	0	0	0	0	0	0
PgTCP22-03	0	0.44	0	0.18	0	0	0	0.19	0	0	0.31	0	0	0	0	0	0.85	0.66	0	0	0	0	0	0.17	0	0.23	0	0	0	0	0	0	0.33	0.18	0.19	0	0	0	0	0	0	0	0	0.28	0	0	0	0.16	0
PgTCP22-04	0	0	0	0	0	0	0	0	0	0	0	0	0	0	0	0	0	0	0	0	0	0	0	0	0	0	0	0	0	0	0	0	0	0	0	0	0	0	0	0	0	0	0	0	0	0	0	0	0
PgTCP22-05	0	0	0	0	0	0	0	0	0	0	0	0	0	0	0	0	0	0	0	0	0	0	0	0	0	0	0	0	0	0	0	0	0	0	0	0	0	0	0	0	0	0	0	0	0	0	0	0	0
PgTCP22-06	0	0	0	0	0	0	0	0	0	0	0	0	0	0	0	0	0	0	0	0	0	0	0	0	0	0	0	0	0	0	0	0	0	0	0	0	0	0	0	0	0	0	0	0	0	0	0	0	0
PgTCP22-07	0	0	0	0	0	0	0	0	0	0	0	0	0	0	0	0	0	0	0	0	0	0	0	0	0	0	0	0	0	0	0	0	0	0	0	0	0	0	0	0	0	0	0	0	0	0	0	0	0
PgTCP22-08	0	0	0	0	0	0	0	0	0	0	0	0	0	0	0	0	0	0	0	0	0	0	0	0	0	0	0	0	0	0	0	0	0	0	0	0	0	0	0	0	0	0	0	0	0	0	0	0	0
PgTCP22-09	0	0	0	0	0	0	0	0	0	0	0	0	0	0	0	0.3	0	0	0	0	0	0	0.15	0	0	0	0	0	0	0	0	0	0	0	0	0	0	0	0	0	0	0	0	0	0	0	0	0	0
PgTCP23	6.98	20.35	11.89	8.85	12.19	19.11	3.49	10.43	9.98	28.5	12.49	25.28	5.6	12.33	12.71	28.15	17.13	24.81	26.44	47.2	14.09	11.84	20.91	29.57	25.29	17.24	9.73	31.82	10.83	6.82	23.01	28.43	15.83	23.28	9.76	5.34	19.9	7.57	20	4.71	19.78	27.09	8.36	10.12	10.29	7.45	12.95	10.32	3.37
PgTCP24-01	0	0	0	0	0	0	0	0	0	0	0	0	0	0	0	0	0	0	0	0	0	0	0	0	0	0	0	0	0	0	0	1.29	0	0	0	0	0	0	0	0	0	0	2.82	0.15	0	0	0	0	0
PgTCP24-10	0	0	0	0	0	0	0	1.03	1.29	0	0	0	0.23	0	0	0	0.07	0.01	0	0	0.07	4.12	0	0	0	5.89	0.07	0	2.84	9.57	0	0	0	0	0	0	0	0.58	0	0	0.35	0	0	0	0	0.65	0	0	0
PgTCP24-11	0	0	0	0	0	0	0	0	0	0	0	0	0	0	0	0	0	0	0	0	0	0	0	0	0	0	0	0	0	0	0	0	0	0	0	0	0	0	0	0	0	0	0	0	0	0	0	0	0
PgTCP24-12	1.66	1.94	0	2.25	0.36	3.07	1.96	2.06	0	0	0	0.44	0	0	0	0	0.97	1.95	0.33	0.19	2.08	0	3.53	1.67	0	0	0.22	2.57	0	0	2.08	0	3.92	0	2.61	2.08	0	0.37	1.95	2.3	0.98	0.8	0	0	0	0	0.64	3.77	2.85
PgTCP24-14	0	0	0	0	0	0	0	0	0	0	0	0	0	0	0	0	0.04	0.04	0	0	0	0	0.29	0.25	0	0.28	0.01	0	0.02	0	0	0	0	0	0	0	0	0.19	0	0	0	0	0	0	0	0	0	0	0
PgTCP24-15	0.83	0	3.44	0.65	0.43	0.39	1.38	5.67	0	0	0	0	0	3.02	0	0	1.12	0.02	1.41	0	0.81	0	0	0.04	0	0	1.15	0	4.61	0	0	0	1.23	2	0	0	0	0.87	0	0	1.57	1.72	0	0	1.31	0	0.31	2.5	0
PgTCP24-19	0.23	0	0	0.03	0.22	0	0	0	0	0	0	0	0	0	0	0	0.95	0.01	0	0	0.1	0	0	0.01	0	0	0.12	0	0	0	0	0.02	1.1	0	0	0	0	0	0	0	0	0	0.42	0	0	0	1.32	0.45	0
PgTCP24-2	0	0	0	0	0	0	0	0	0	0	0	0	0	0	0	0	0.03	0	0	0	0	0	0	0	0	0.22	0	0	0	0.21	0	0	0	0	0	0	0	0	0	0	0	0	0	0	0	0	0	0	0
PgTCP24-21	0.3	1.32	2.79	0.09	0.02	1.44	1.27	0	0	0	0	1.14	0	2.44	0	0	1.03	0.64	0	3.35	0.37	0	0	0.65	0	0	0.3	0	0.47	0	0.54	1.03	1.44	0	1.65	0.92	0	0.01	0.87	0	1.68	0	2.82	2.42	0	0	0.98	0.9	0.07
PgTCP24-22	0	2.83	0	0	0	0	0	0.41	2.99	4.03	2.33	0.02	3.12	0	4.51	0.78	0.08	1.02	0	0	0.16	2.99	1.68	0.15	0.24	2.83	0.01	0	0	0	3.93	0	0	0	0.01	0	5.07	0.18	0	0	0.21	0	0	0	0	0	0	0	0.02
PgTCP24-23	0	3.78	4.03	3.02	3.29	3.72	2.03	0.78	0.92	3.92	1.58	5.61	1.83	3.48	2.32	2.46	1.68	6.04	2.55	5.93	10.81	2.29	12.77	8.33	1.65	5.77	2.98	0	0.72	0.67	0	4.22	4.37	2.77	0.88	3.65	0.76	3.36	1.74	1.69	3.09	3.22	9.23	14.07	0.67	0	2.43	10.16	5.05
PgTCP24-25	0	0	0	0.23	0.6	0	0	0	0	0	0	0	0	0	0	0	0	0	0	0	0	0	0	0	0	0	0.29	0	0	0	0	0	0	0	0	0	0	0	0	0	0	0	0	0	0	0	0	0	0
PgTCP24-28	0	0	0	0	0	0	0	0.03	0	0	0	0	0	0	0	0	0	0.17	0	0	0.76	0	0	0	0	0.63	1.61	0	0.13	0.51	0	0	0	0	0	0	0	1.13	0	0	0.11	0	0.8	0	0	0	0	0	0.03
PgTCP24-31	0	0	0	0	0	0	0	0	0	0	0	0	0	0	0	0	0.08	0	0.49	0	0	0	0	0	0	0	0.14	0	0	0	0	0	0	0	0	0	0	0	0	0	0	0	0	0	0	0	0	0	0
PgTCP24-32	0	0	0	0	0	0	0	0	0	0	0.42	0	0	0	0.92	0.52	0	0.11	0	0	0	0	0	0	0	0.34	0.02	0	0	0	0	0	0	0	0	0	0	0.08	0	0	0	0	0	0	0	0	0	0	0
PgTCP24-33	0	0.28	0	0	0	0	0	0	0	0	0	0.25	0	0	0.03	0	0.52	0.3	0	0	0.02	0	0	1.65	0	0.07	0.01	0	0.17	0	0.28	0	0	0	0.9	0	0	0	0	0	0.29	0	0.74	0	0	0	0	0	0
PgTCP24-34	0	0	0	0	0	0	0	0	0	0	0	0	0	0	0	0	0.43	0.01	0	0	0	0	0	0.02	0.44	0.06	0	0	0	0.48	0	0	0	0	0	0	0	0	0	0	0	0	0.11	0	0	0	0	0	0
PgTCP24-35	0	2.18	1.47	2.13	1.98	0	0	9.57	3.13	4.7	0.49	2.23	2.13	2.9	0	2.57	6.83	1.53	0	1.71	10.64	3.57	2.35	0.02	5.58	5.53	0.46	2.34	8.95	13.13	3.2	0	0.8	0	0	0	2.19	0	3.73	0	2.71	0	3.77	1.89	0	0	4.44	0.07	0
PgTCP24-37	0	0	0	0.65	0.04	0	0.05	0	0	0	0	0	0	0	0	0	0	0.23	0	0	0	0	0	0	0	0	0.7	0	0	0	0	0	0	0	0	0	0	0.6	0	0	0	0	0	1.26	0	0	0	0	1.31
PgTCP24-38	1.02	0	0	0	0.58	1.28	0.5	0.11	0	0	0	2.4	0	0	0	0	0.01	1.53	0	1.04	0.04	0	0.16	0.1	0	0	0	0	0	0	0.02	1.27	0	0.9	1.86	0.75	0	0	0.54	0	0.38	0.37	0.8	1.16	0	0	5.19	3.96	5
PgTCP24-39	0	0	0	0.55	4.46	0	0	0	0	0	0	0	0.6	0	0	0	0	0.11	0	0	0	0	0	0	0	0	0	0	0	0	0	0	0	0	0	0	0	2.23	0	0	0	0	0	0	0	0	0	0	0
PgTCP24-4	0	0	0	0	0	0	0	0	0	0	0	0	0	0	0	0	0	0	0	0	0	0	0	0	0	0	0	0	0	0	0	1.72	0	0	0	0	0	0	0	0	0	0	0.47	0.79	0	0	0	0	0
PgTCP24-42	0.08	0	1.35	0.6	0.04	0.54	0.14	0.67	0	0	0	0	0	0	0	0	1.31	0.11	0.42	0	0.27	0	0	1.27	0	0	0.7	0	0.06	0	0	2.31	0	0.33	0	0	0	0.02	0	0	0.16	0.01	0.51	2.36	0.64	0	2.52	0.13	0.01
PgTCP24-43	0	0	0	0	0	0	0	0.01	0	0.3	0.93	0	0	0	0.66	1.11	0	1.79	0	0	0.05	0	0.22	0	0.38	0.24	0	0	0	0	1.44	0	0	0	0	0	0.33	0.04	0	0	0.2	0	0.87	0	0	0	0	0	5.45
PgTCP24-5	3.01	5.33	0	1.45	0	5	2.26	1.35	0	3.59	3.5	0	3.27	1.87	0.92	4.34	3.78	1.45	2.29	2.38	2.39	1.62	0	8.36	1.29	2.75	0.77	2.81	0	2.27	1.84	1.98	1.25	0	7.2	1.78	4.59	0	4.09	0	4.38	0.56	2.1	2.69	2.93	5.15	1.96	1.99	3.52
PgTCP24-8	1.99	5.15	7.25	2.48	7.25	7.16	2.13	5.92	3.84	5.18	8.63	7.84	1.43	0.58	5.14	7.88	5.82	8.54	6.53	10.09	1.52	2.45	2.88	11.71	5.63	2.51	5.09	7.14	0.75	8.49	6.6	7.46	9.5	5.77	1.33	1.4	3.68	3.63	9.87	10.29	3.32	3.61	7.12	5.98	14.89	2.52	8.69	6.75	20
PgTCP24-9	0	0	0	0	0	0.19	0	0	0	0	0	0	0	0	0	0	0.09	0.08	0.91	0	0.01	0	0.54	0.12	0	0	0.37	0	0.06	0	0	0	0	0.78	0	0.89	0	1.28	0	0	0	1.48	0	0	0	0	0	0	1.74
PgTCP25-16	0	0	0	0	1.92	0	0	0	0	0	0	0	0	0	0	0	0	0	0	0	0	0	0	0.19	0	0	0	0	0	0	0	0	0	0	0	0	0	0	0	0	0	0	0	0	0.8	0	0	0	0
PgTCP25-19	2.34	1.07	0.87	0	0	0	0	0.34	0	0	0	2.23	1	0	1.24	0	0.95	2.77	0	0	0	0	0	0	1	0	1.65	0	0	1.84	0	0	0	0	0	0.61	0.73	0	0	0	0	0.51	0	0	0	0.67	2.07	1.79	1.64
PgTCP25-25	1.54	3.19	0	3.48	0	5.02	0	4.4	4.09	3.31	0	2.68	2.17	3.51	4.89	3.37	3.69	3.17	0	0.62	0	4.93	1.2	0	2.96	6.78	5.21	3.6	2.61	1.77	3.95	3.49	1.03	2.85	3.09	0	5.82	0	7.69	0	2.17	2.05	4.78	5.74	0	0	0	2.3	4.52
PgTCP25-26	0	0	4.22	0.86	4.3	0	3.02	0	0	0	3.47	0	0	2.48	0	0	0	0	3.7	1.68	4.7	0	5.97	4.16	0	0	0	0	0	0	0	0	0	0	0	0	0.37	4.44	0	2.38	3.73	0	4.99	0	2.11	2.07	0.92	2.7	1.87
PgTCP26-01	16.17	56.65	59.33	11.73	11.56	12.69	14.89	27.11	50.49	39.05	0	2.52	22.95	8.4	29.69	28.06	24.73	38.48	17.35	10.48	3.22	20.36	6.01	6.38	22.61	52.16	14.61	28.16	29.26	15.14	30.45	10.94	15.77	29.93	24.49	12.66	39.28	5.62	58.36	12.6	31.52	25.55	12.05	16.76	14.86	0	4.53	24	6.17
PgTCP26-02	10.66	16.36	6.56	16.98	19.37	20.7	5.42	7.46	7.26	8.05	15.92	11.76	2.21	12.02	10.92	19.4	18.55	21.18	11.54	17	7.8	3.46	10.54	8.75	17.54	2.66	1.27	22.35	5.71	10.35	11.7	19.68	21.4	5.55	14.73	7.26	18.8	3.84	15.45	1.13	11.33	12.25	10.47	10.58	10.71	11.39	9	3.48	7.68
PgTCP27	0.41	0.33	0.46	0	0	0.41	0	0.83	0	0	0.34	0.34	0	0.45	0.37	0.38	0.38	0	0.37	0	0.96	0	0.75	1.12	0	0	0.34	0	0	0.36	0.39	0	0	0.82	0	0	0	0	0	0.79	0	0	1.43	0.32	0.34	0	3.09	0	0
PgTCP28	0	0.45	0	0	0	0	0	0.57	0.56	0.61	0.47	0	0	0	0	0	0	0	0.51	0	0.66	0	0.51	0	0	0	0	0	0	0	1.06	0	1.51	0.57	0	0	0	0.52	0	0	0	0	0.66	0.44	0	0	3.18	0.5	0
[truncated: 11 more columns]
