# Supplementary material for: Genome-wide identification and integrated analysis of TCP genes controlling ginsenoside biosynthesis in Panax ginseng
Source: BMC Plant Biol. 2024 Jan 13;24:47. doi: 10.1186/s12870-024-04729-x (PMC10787463; doi:10.1186/s12870-024-04729-x)
Supplement: Supplementary file 5 — Additional file 5: Table S5. Significance analysis of correlation between PgTCP and ginsenoside. [file 12870_2024_4729_MOESM5_ESM.xlsx]

## Sheet: Sheet1
Table S5. Significance analysis of correlation between PgTCP and ginsenoside
PgTCPs	Rg1	Re	Rf	Rb1	Rg2	Rc	Rb2	Rb3	Rd	Total saponin
PgTCP06-01	0.0107221	.612**	0.278498	0.29729	0.166337	0.227195	.520**	0.29764	0.186005	.447**
PgTCP06-02	0.269349	-0.0190421	0.0635174	0.301522	-0.00823217	0.0602908	0.225779	-0.0636792	.333*	.317*
PgTCP07-02	-0.0299547	0.128782	0.048065	0.105335	.393**	0.11095	-0.112083	-0.138963	0.104037	0.119657
PgTCP09-02	-0.116713	0.0474452	-0.184892	-0.0626587	.530**	-0.19373	-0.15107	-0.132164	-0.0398007	-0.0953081
PgTCP10	-0.208436	.319*	-0.0620772	0.10769	0.182367	0.00706531	.316*	0.189878	-0.0827677	0.104424
PgTCP14	-0.1152	0.247843	0.209578	.319*	0.107965	.568**	0.239004	0.024594	0.130253	.370*
PgTCP17-01	0.0378448	0.102022	-0.0538709	.426**	-0.0339471	-0.279241	0.097301	0.0676732	.397**	0.27352
PgTCP17-02	.312*	-0.00862247	-0.0164225	0.199508	-0.10499	-0.169782	0.101304	-0.065177	0.216311	0.171578
PgTCP18	0.0090913	.471**	.374*	.473**	0.238019	.331*	0.270927	0.270144	0.159661	.485**
PgTCP20-03	-0.0744113	-0.159285	-0.257968	-.309*	-0.136003	-0.250724	-0.113888	-0.202337	-.392*	-.383*
PgTCP20-04	-0.0394195	0.15039	0.076052	0.126362	-0.0470903	-0.0400919	.330*	0.195922	0.109806	0.153318
PgTCP21	-0.0406087	.360*	-0.0237719	0.185879	.375*	-0.110421	0.238623	0.269921	0.0265066	0.186799
PgTCP22-03	-0.0787815	-0.233839	-0.154298	-0.0500233	-0.0299657	-0.106403	-.312*	-0.115522	-0.217499	-0.219537
PgTCP22-09	-0.142264	0.204127	-0.0868775	-0.0219154	-0.030896	0.0386842	.347*	-0.0264755	0.0812245	0.0752294
PgTCP24-10	-0.00267056	-0.0458127	-0.224816	-.305*	-0.0898511	-0.153382	-0.0979427	-0.177028	-.330*	-0.30362
PgTCP24-12	-0.176527	0.190837	0.225883	.374*	0.0111622	.516**	0.138721	0.123398	0.197836	.364*
PgTCP24-14	-0.112261	.412**	-0.0546477	0.0870175	0.0195761	-0.0716708	0.149471	0.0807516	-0.0315916	0.0866302
PgTCP24-2	-0.0457828	-0.0119454	-0.272609	-.327*	-0.0901153	-0.203067	-0.167045	-0.175238	-.444**	-.370*
PgTCP24-22	0.0873362	0.0101043	-0.0778589	-0.0465816	-0.0855356	-0.210536	0.184045	.410**	0.134776	0.0247738
PgTCP24-31	.313*	-0.29081	0.147363	-0.0075805	-0.123375	0.0139958	0.0597384	0.0128841	-0.0509258	0.00209805
PgTCP24-33	-.324*	-0.106253	-0.193626	0.0322756	-0.0733302	0.0487984	-0.0849962	-0.0402738	-0.243668	-0.148917
PgTCP24-34	-0.102823	0.0526148	0.00683595	-0.250462	-0.0578327	-0.168466	-0.0684034	-0.0624211	-.467**	-0.300964
PgTCP24-35	-0.173244	-0.105918	-0.175236	-0.246707	-0.158096	-.308*	-0.063088	-0.120927	-0.251278	-.324*
PgTCP24-38	-0.0927114	0.0447593	0.0477178	0.119626	0.192427	.369*	-0.0758925	-0.0260968	-0.106125	0.0927573
PgTCP24-42	-0.0804941	0.00970386	-0.119313	-0.0858397	-0.0266132	-.315*	-0.0575824	-0.114055	-0.285699	-0.217229
PgTCP24-9	0.230422	.318*	0.179585	0.272589	0.252889	0.14311	0.0762503	-0.0163927	0.119352	.312*
PgTCP25-26	0.0497263	0.204984	0.0378755	.369*	-0.0881758	-0.11943	0.247243	0.165362	.326*	.309*
PgTCP26-01	-0.273371	-0.0558278	-.306*	-0.264694	-0.0277146	-0.030327	-0.273667	0.0361456	-0.15258	-0.279401
PgTCP26-02	-0.289052	-0.0438327	-0.091409	-0.137274	-0.165433	0.0671031	-0.0874871	0.140886	-.330*	-0.22051
*. At the 0.05 level (two-tailed), the association was significant.
**. At the 0.01 level (two-tailed), the association was significant.
