# Supplementary material for: Genome-wide identification and integrated analysis of TCP genes controlling ginsenoside biosynthesis in Panax ginseng
Source: BMC Plant Biol. 2024 Jan 13;24:47. doi: 10.1186/s12870-024-04729-x (PMC10787463; doi:10.1186/s12870-024-04729-x)
Supplement: Supplementary file 6 — Additional file 6: Table S6. Significance analysis of PgTCPs expression levels with key enzyme genes. [file 12870_2024_4729_MOESM6_ESM.xlsx]

## Sheet: Sheet1
Table S6. Significance analysis of PgTCPs expression levels with key enzyme genes
PgTCPs	CYP716A53v2_1(PgCYP137)	CYP716A52v2_3(PgCYP311)	CYP716A47_1(PgCYP339)	DS_1	DS_3	βAS_1	βAS_6	CAS_11	CAS_21	CAS_22	CAS_23	SS_1	SE2_1	SE2_4	FPS_22	UGT71A27_2
PgTCP0601	0.226844	.524**	.483**	0.173734	.630**	0.254515	.309*	-0.100467	-0.0201145	-0.0914586	0.158112	.383*	.752**	0.110803	.612**	.574**
PgTCP0602	.533**	.394**	.502**	.409**	.314*	.330*	0.211993	-0.226479	0.00999851	-0.188055	.642**	0.268181	.319*	.401**	.319*	0.258221
PgTCP0902	0.106315	0.122229	-0.131235	0.0432521	-0.0407441	-0.199563	-0.0563867	.423**	0.216645	-0.0332065	-0.0601038	-0.0165551	-0.0657048	0.0219534	-0.010101	-0.212149
PgTCP10	0.0773361	0.115678	0.119349	-0.192062	0.138593	-0.0157067	0.247242	-.306*	0.202023	0.169333	0.0315955	0.211688	0.282931	-0.253334	0.234776	-0.0705955
PgTCP14	-0.219087	0.146334	.366*	-0.00246562	0.153099	0.102915	0.246272	-0.258053	-0.103549	-0.0346068	0.0291979	0.175558	0.290037	-0.0962826	0.176031	0.190102
PgTCP1701	.571**	.543**	.349*	.474**	.454**	.517**	0.199819	-0.171326	-0.223938	0.0750357	0.277048	0.177704	.402**	.557**	.519**	.517**
PgTCP1702	.633**	.516**	.325*	.413**	.432**	.419**	0.214927	-0.171453	-0.135316	-0.265865	.480**	0.215475	.444**	.490**	.534**	.465**
PgTCP18	0.284997	.365*	.461**	0.186987	.477**	.389*	.456**	-0.193532	-0.0387718	0.128351	0.121209	.511**	.493**	0.22385	.438**	.319*
PgTCP2004	0.136178	.462**	.408**	0.220223	.374*	.330*	0.200542	-0.0118021	-0.275355	0.0292105	0.0508429	0.127044	.399**	0.259621	.471**	.400**
PgTCP21	0.100412	.410**	.335*	0.024749	.383*	0.264618	0.0886315	-0.0177115	-0.0242212	0.0253217	0.0607267	0.25312	.560**	-0.00723186	.494**	.324*
PgTCP2209	-0.0203211	0.228499	0.145699	0.0298115	0.293483	0.11295	0.0086639	-0.0501958	-0.14308	-0.0656989	0.0141816	0.0152069	.394**	-0.0190232	0.252785	.339*
PgTCP2412	-0.0728237	0.184199	0.161202	0.0991364	0.279219	0.124983	0.0744955	-0.121424	-0.164724	0.0863325	-0.0219603	0.118987	0.288861	-0.000995141	0.210184	.377*
PgTCP2414	.343*	.657**	.373*	0.270696	.628**	0.16873	0.106636	.332*	-0.169885	-0.110702	-0.00297027	0.247475	.596**	0.268715	.636**	.440**
PgTCP242	-0.109451	0.0273358	-0.027836	-0.04102	-0.0368613	-0.139855	0.0187256	.380*	-0.0364868	-0.0741371	-0.164214	-0.0925397	-0.0614956	-0.0820504	0.0553631	-0.0395368
PgTCP2431	.420**	-0.0184238	0.141665	0.074027	0.000344156	-0.00177494	-0.0999696	-0.11796	-0.114268	-0.0674789	.464**	0.167339	-0.0145628	0.138829	0.0340161	-0.00205865
PgTCP249	.431**	0.27991	0.225062	.385*	.321*	0.0549134	0.0510712	0.176969	0.0509328	-0.086591	0.201933	.309*	0.275314	.357*	0.262131	0.148232
PgTCP2526	.407**	.530**	.337*	.364*	.501**	.354*	0.200028	-0.292997	-0.235494	0.156	0.18295	.428**	.473**	.428**	.439**	.399**
PgTCP2601	-.371*	-.401**	-.418**	-.444**	-.340*	-0.261035	-.516**	0.277709	0.0402456	-0.00881787	-0.182048	-.487**	-0.255415	-.479**	-0.279081	-0.222429
PgTCP2602	-.311*	-.407**	-0.160975	-.366*	-0.276869	-0.235528	0.113862	-.338*	0.094079	0.274247	-0.114381	-0.0905811	-0.134594	-.468**	-0.233029	-0.191453
*. At the 0.05 level (two-tailed), the association was significant.
**. At the 0.01 level (two-tailed), the association was significant.
