# Supplementary material for: Genome-wide identification and integrated analysis of TCP genes controlling ginsenoside biosynthesis in Panax ginseng
Source: BMC Plant Biol. 2024 Jan 13;24:47. doi: 10.1186/s12870-024-04729-x (PMC10787463; doi:10.1186/s12870-024-04729-x)
Supplement: Supplementary file 7 — Additional file 7: Table S7. Protein sequences of foreign species. [file 12870_2024_4729_MOESM7_ESM.xlsx]

## Sheet: Sheet1
Table S7. Protein sequences of foreign species
Species	Gene name	Tag	Sequence
Solanum lycopersicum	SlTCP23	NP_001386545.1	METGHHHHDNIGNSIQRLNFPLQLLEKRDEVDHTTTICSSSLQLHPYNPTSLHMMTTSSSDAPCVNHNQKSKTHQDKKQQPQQTKKPTTTKDRHTKVDGRGRRIRMPATCAARVFQLTRELGHKSDGETIEWLLQQAEPAVIAATGTGTIPANYSSLNISLRSSRHHSASNYLAHNHNNFGHVYHDRNYFNGVGLFSSENNSFFPSGNLNMLQAKEELCDDHDDNDNDNDNNTGRIKRRSEDQDLLQNNYHMSNMLQSSTYGSIPASHQIGQIPATTLYMMTNNNNNNNNNSSHHHDLNNCSMWGSSSNNNDSIENSNIRGGILNFMNFHQPILGTRGDGGGTAAEGQWGMLTAAMNSYRQSGGHASGSSNQRNEGDDHQHHS
Solanum tuberosum	StTCP15	XP_006363220.1	MENVHHHHDHDNIGNSIQRPNFPLQLLEKRDQVDHSTICSSQVHPYNSTSLHMMTTSSSDAPCVDHNQKSKNQDKKQQAKKPTTTKDRHTKVDGRGRRIRMPATCAARVFQLTRELGHKSDGETIEWLLQQAEPAVIAATGTGTIPANYSSLNISLRSSRHHSASNYLAHNNINNFGHVYHDRNYFNGVGLFSSENNSFFPSGNLNMLQAKEELCDDDDDDNDNNNNTGRIKRRSEDQDLLQNNYPMSNMLQSSTYGSIPASHQIGHIPATTLYMMTNNNNNSSHHDPNNCSMWGSSSNNNNIENSNIRGGLLNFMNFHQPILGTRGGGGTAAEGQWGMLTAAMNSYRQSGGHASGSSNQHNGGDDHQHHS
Arabidopsis thaliana	AtTCP14	NP_190346.2	MQKPTSSILNVIMDGGDSVGGGGGDDHHRHLHHHHRPTFPFQLLGKHDPDDNHQQQPSPSSSSSLFSLHQHQQLSQSQPQSQSQKSQPQTTQKELLQTQEESAVVAAKKPPLKRASTKDRHTKVDGRGRRIRMPALCAARVFQLTRELGHKSDGETIEWLLQQAEPSVIAATGTGTIPANFTSLNISLRSSGSSMSLPSHFRSAASTFSPNNIFSPAMLQQQQQQQRGGGVGFHHPHLQGRAPTSSLFPGIDNFTPTTSFLNFHNPTKQEGDQDSEELNSEKKRRIQTTSDLHQQQQQHQHDQIGGYTLQSSNSGSTATAAAAQQIPGNFWMVAAAAAAGGGGGNNNQTGGLMTASIGTGGGGGEPVWTFPSINTAAAALYRSGVSGVPSGAVSSGLHF…
Setaria italica	SiTCP15	XP_004965036.1	MDVSGDAGGGRRPNFPLQLLEKKEEQPCSTSPAAGVGAGAGANGAAGPGELQVRKLAPPKRTSTKDRHTKVDGRGRRIRMPAICAARVFQLTRELGHKTDGETIEWLLQQAEPAVIAATGTGTIPANFTSLNISLRSSGSSFSIPAHLRAPGLPGTRFGGARGDPWDRVVGLGFGGAEGPPSATSSASSPLLLSFHSGSVGLDVSPSSSSAAASSDLSRKRRWEQEMQQQQQQQQYQQQMAGYTQSQMPGTVWMVPSSNAQAAAAAAGGGGGGGESIWTFPQGASGGGAATLYRGVPSGLHLMNFPAPMALLPGGQQLGLGQAGGNNDNGGGGGEGHMGILAALNAYRVQAASDAAAAAQNGAEGGSSQHHQQHGGGERQESMSPSDDS
Glycine max	GmTCP23	KAH1239326.1	MEEECVHQQNVAGNKSNFPLQLLKKKDEGPPPSPPPSAAKAKRPPTKDRHTKVEGRGRRIRMPAACAARVFQLTRELGHKSDGETIEWLLREAEPAVIAATGTGTIPANFTSLNISLRSSGSSLSSPSHYFLNRRNNLYNHNNHPFVTTTPIFSSSESCFKSYPSFSFAEDSKRSSFSDSSFANNYYSRKRRHEVISHVGSCCSSQMCTDSVPAMMGGADSVWAIPSVASSSASGIPFMNFASLLTGQHVGGATLSSETNFNVLATLNAYSGQQHQHRHEGEETHY
Vitis vinifera	VvTCP23	RVW97245.1	MESSSKSSPSKRRRSVSVRRPVKDRHKKVEGRGRRVRVPAICAARIFQLTRELKLRTDGQTIAWLLSHVTSAAVEAHIARSKEATVAPHGTTAGAAVNGVSAVPAVPVVPPVPAAVIDPVPLMAPPAGLGQVSSSCNAIPASGTTGLECLGGFMAGVMADDGCELELFPRAYVNMPFTSLLMESSRVEDNDFFF
Zea mays	ZmTCP16	AIB05190.1	MATTREVSSSAAAMFHVYQTIPMPTPSTAAAGGGGAMVSVSAPAKPGKKEGGGKDRHSKVNGRGRRVRMPIVCAARVFQLTRELGLKSDGQTIEWLLRQAEPSIVAATGSGTTPAVFVSSSAPSTSSSSSHYHHQQQATVVLGKRPREEGDAAGSVFWAALPAAPRATEAWGFSPLEAQAAAAAAAAAYVPMAQAQAQHHHLNLLAALSGAARRAEEETR
Tropaeolum longifolium	TlTCP18	QZU26847.1	MFPDFYNQTDPFTQVEEEEHKDVFLNAFPSPNQTCFYDYYDQSRLLLEQPNLSQPPNMRADDESVSSKTKKEKKSNNGDRHSKIMTAKGVRDRRMRLSLEVAKKFFGLQDVLGFDRASKTVDWLLTQSQHQIHNLNYTCTATTTHIHAQDEQVDDTLKNGIKPSRKQSPLDKELRKKARDRARERTKEKIRNRKVFQNIHTNFFSFKTRFNYYPDSTTNPNS
Brassica oleracea	BoTCP21	UYW66162.1	MGLKGYSAGDGVGEIIEVPGGHIIRATGRKDRHSKVFTSKGPRDRRVRLAAHTAIQFYDVQDRLQYDRPSKAVDWLIKKAKAAIDKLETTQEPPENDTTKPGSSSSEPNLADTQTQFVAANLDPEDAMKTFFPATTSGGGTNMNFQNYPHHHDADNIVSRTTTTTPNLSQDLGLSLHPFQGNNINSTVVPETNNFATAHFETFGRISGWNHHDLTMTSSSSPSEQQQEQERGNGGFMVNLHHHQPSMMTLLNSQQQQVFLGGHQQQQQRGTLQSSLFPHSFRSWDHHHQTTSDNHHHHHHNQASPVMFASSSQYGSHGMMMMQGLSFPIHGEEPTQPNSSSSPPPNSHL
